# Supplementary material for: Efficient homing of T cells via afferent lymphatics requires mechanical arrest and integrin-supported chemokine guidance
Source: Nat Commun. 2020 Feb 28;11:1114. doi: 10.1038/s41467-020-14921-w (PMC7048855; doi:10.1038/s41467-020-14921-w)
Supplement: Supplementary file 11 — Source data [file 41467_2020_14921_MOESM11_ESM.xlsx]

## Sheet: Figure 1
Figure 1b		D2-RED+CD4+Vb5+ (% of live cells)								Figure 1c		D2-RED+CD4+Vb5+ (cell number)
	LEFT		RIGHT								LEFT		RIGHT
	pop LN	para LN	pop LN	para LN	renal LN	br LN	m LN				pop LN	para LN	pop LN	para LN	renal LN	br LN	m LN
	0	0	0.0773224	0.0622706	0.0392225	0.00077851					0	0	14351	2292	1604	29
	0	0	0.0493934	0.0166407	0.0159943	0.00032232					12	25	578	154	36	12	154
	0	0	0.0600163	0.0149276		0.000988					0	0	1406	195	0	40	224
	0.0018496	0.00341255	0.0139657	0.0100947	0.00272816	0.00063202	0.00054873				0	0	3863	230	124	115
	0.00506405	0.004672	0.0119829	0.0052212	0.0041288	0.00200025	0.00342342				54	50	1152	110	63	66	252
	0.00171876	0.00325841	0.026039	0.0133278	0.00414403	0.0026082	0.00383266				6	12	2317	105	429	42	474
	0	0	0.010962	0.0165334	0	0.00236	0.00242158				0	0	5864	160		54
	0.012654	0.00292108	0.0154178	0.017216	0.0167551	0.00186875	0.00392474				6	15	1838	116	99	60	112
	0	0	0.0132434	0.00718536	0.00593862	0.00155245	0.00196903				0	0	1327	88	61	6	123
						0
						0.00185414										96
						0.00427972										62
						0.00302697										12
						0.00330602										88
						0.00156928										24
						0.005092
																42
																161

## Sheet: Figure 3
Figure 3b	height + transverse distance; steady state				Figure 3c	height + transverse distance; inflamed						Figure 3e	distance of beads
	height	transverse				height	transverse						6µm	10µm	15µm
	16.5	20.5				12.1	13.8						1191.35	1339.36	325.98
	19.1	12.6				9.26	20.5						2008.31	1958.73	139.57
	19.7	23				11.3	14.9						2099.33	1278.35	181.3
	16.5	17.5				9.32	23.4						1854.14	1885.14	716.87
	13.9	18.8				14.4	8.22						1765.41	864.01	196.34
	15.8	14.1				17.6	13.3						2068.37	1166.13	630.44
	18.4	16.1				11.5	17.2						2088.22	1224.32	775.06
	16.9	19				8.85	8.2						2315.35	1223.61	525.22
	13.9	8.3				11.8	10.4						2927.35	751.94
	13.8	27.9				8.8	16.5						2905	19.04	736.14
	17.5	14.6				7.33	42.9						2867.99	61.23	1031.92
	17.4	17.7				18	31.7						2924.37	288.54	430.17
	13.9	22				18.5	15.9						1592.65	1184.42
	13.8	19.6				16.5	21.6						1769.37	1227.34	873.73
	15.1	12.5				14.3	21.1						1968.46	1241.78	552.77
	12.7	8				15.6	20.4						1627.23	1155.96	814.29
	26.2	16.8				14.7	6.75						2387.99	981.6	133.75
	9.8	9.2				14.2	11						2308.83	1536.78	670
	11.1	25				13.7	9.27						2021.17	1467.38	939.78
	8.9	8.9				13.8	25.8						2644.03	1399.1	735.05
	12.7	19.3				16.8	17.3							1786.06	1681.44
	9.2	17.3				8.85	38.5							1483.21	1542.62
	17.9	14.5				4.83	28.7							1454.45	1155.68
	20.1	20.3				9.18	24							1952.11	1600.64
	22.5	21				16.2	40.2							1011.51
	15.4	24.1				10.8	29.2							2036.33
	18.2	20.1				15.1	22.2							1546.53
	11.8	18.6				16	12							1961.77
	14.1	15.9				11.9	29.6							1041.91
	17.5	22.7				10.6	48.1							1346.29
	13.6	11.1				16.4	20.5							1371.32
	8.2	12				13.8	11.5							1316.51
	13.6	14.9				14.9	18.2							1940.92
	11.9	12				12.1	21.4							1364.1
	19.7	8.7				9.7	9.4							1455.37
	17.2	18				9.8	36.9							1696.26
	9.8	11.8				16.5	23.7
	17.6	13.8				11.7	15.8
	12.5	18.8				5.8	37.4
	11.6	10.4				10.1	39.6
	29.9	26.3				12.1	15.1
	24.1	15.1				16	19.5
	20.7	15.1				9.2	9.91
	8.05	12.4				15.4	8.07
	9.3	13.4				10.6	8.72
	17.8	13.3				8.9	4.2
	14	17.9				4.8	17.6
	15.5	10.3				7.35	10.3
	9.09	13.5				15.5	9.95
	8.9	14.3				7.01	10.1
	18	12.2				4.87	10.3
	8.2	9.6				11.3	9.99
	14.7	9.2				5.11	10.8
	13.7	18.5				5.88	17
	12.9	19.8				8.17	10.4
	10.5	9.8				13.5	18
	6.8	27				11.7	14
	12.2	23.5				4.41	7.12
	12.8	21.6				4.93	3.94
	13.9	24.4				4.63	7.3
	16.8	11.5				10	7.67
	15.1	8.2				17.1	13
	13.2	21.7				12	14.2
	19.9	12.7				6.05	8.8
	6.05	13.6				8.85	6.6
	14.6	23.2				12.7	5.6
	12.2	20.4				8	20.2
	12	10.8				8.7	31
	9.76	19.6				4.27	7.5
	15.1	29				3.37	11.2
	11.3	23.3				10.8	23.6
	11.3	11.6				6.42	15.9
	13	16.9				5.15	12.8
	11.7	16				7.21	14.2
	12.6	26.2				11.3	11.2
	17.3	11.2				9.5	9.08
	13.3	13.8				12.3	10.9
	13.9	6.41				6.2	14.2
	22.5	6.54				5.9	12.7
	9.14	5.59				12.8	5.63
	12.3	14.2				5.9	17.1
	9.68	9.6				6.1	20.2
	13.9	18.9				7.8	6.89
	11.2	17.1				16	10.6
	11.3	21.1				6.5	18.5
	18	15.8				3.4	8.87
	15.4	23.2				12.7	11.2
	13.8	11.2				15.7	27.8
	4.81	11.7				7.07	25.2
	14.6					10.5	13.1
	12.9					9.33	9.13
	10.6					7.05	44.1
	9.96					12	29
	8.27					5.93	23
	12.8					8.56	32.4
	8.49					5.78	31.6
	8.26					3.97	32.2
	16.7					7.93	48.5
	10.8					7.35	21.5
	12.5					3.94	46.5
	12.3					10.6	21.2
	6.83					7.3	25.1
						6.54	8.37
						23.8	10.7
						20.4	16.5
						10.7	68.4
						9.46	23.6
						13.2	26.7
						13.2	27.1
						7.86	27
						14.8	11.5
						9.75	59.8
						6.78	22.7
						12.3	18
						14.2	37.1
						10.3	11.4
						15.4	17.5
						15	9.42
						13.9	8.01
						11.6	15.5
						8.45	21.6
						13.1	13.9
						8.39	16.5
						8.81	15.5
						9.99	25.8
						11.4	13
						10.7	19.1
						8.33	21.4
						7.87	21.6
						4.28	19.2
						10.1	30.3
						5.81	44.2
						8.62	17.5
						8.83	47
						9.82	19.6
						11.4	21.6
						9.94	18.6
						20.9	18.5
						9.1	32.4
						9.52	14.6
						11.4	17.2
						7.44	37
						8.07	26.1
						19.5	10.8
						13.1	19.3
						6.6	11.5
						3.92	14.7
						14.2	22.2
						10.4	9.52
						7.19	13.2
						7.14	17
						8.89	23.9
						7.74	24.8
						14.2	15.7
						15.6	14.6
						14.6	19
						7.7	10.5
						6.94	10.7
						5.48	26.7
						8.68	5.36
						9.19	9.41
						4.85	40.5
						20.7	25.6
						7.43	8.73
						11.6	12.9
						10.8	11.6
						6.83	14.3
						10.6	17.3
						5.41	15.5
						9.61	21.5
						6.58	14.1
						11.4
						7.95
						18.9
						15.9
						6.72
						11.3
						6.48
						11.4
						15.3
						13.7
						9.89
						4.81
						18.5
						6.43
						3.4
						7.88
						9.78
						6.19
						5.06
						10
						12.7
						11.8

## Sheet: Figure 4
Figure 4b velocity + straightness of ald T cells in LNs imaged ex vivo									Figure 4c velocity + straightness of ald T cells in LNs imaged in vivo
ex vivo									in vivo
velocity			straightness						velocity			straightness
within SCS	across SCS		within SCS	across SCS					within SCS	across SCS		within SCS	across SCS
7.22	8.99		0.23	0.66					5.45	9.99		0.24	0.59
8.57	14.69		0.42	0.79					10.29	14.62		0.62	0.6
8.52	15.03		0.57	0.72					9.68	13		0.39	0.45
8.77	15.52		0.67	0.74					10.54	16.45		0.6	0.86
16.75	22.24		0.19	0.62					5.04	13.17		0.21	0.54
18.4	17.72		0.74	0.58					14.38	16.11		0.28	0.49
13.27	17.14		0.13	0.62					9.79	12.63		0.16	0.41
13.62	17.5		0.32	0.47					8.06	12.77		0.28	0.41
14.33	17.36		0.17	0.8					10.75	14.09		0.71	0.57
12.44	17.75		0.48	0.59					11.46	9.7		0.39	0.3
14.74	15.33		0.14	0.51					6.72	9.9		0.17	0.51
11.59	17.78		0.32	0.65					7.79	12.34		0.33	0.48
6	13.83		0.36	0.41					13.78	11.87		0.48	0.58
12.37	20.64		0.43	0.66					9.68	9.08		0.55	0.61
15.6	18.97		0.69	0.52					15.77	15.3		0.08	0.75
10.02	14.65		0.24	0.55					12.37	15.94		0.17	0.68
15.34	18.95		0.71	0.52					15.88	16.8		0.63	0.61
7.34	13		0.22	0.65					32.26	17.7		0.3	0.42
10.7	12.36		0.52	0.66
10.63	11.84		0.44	0.58
6.38	10.48		0.24	0.37
8.48	9.87		0.36	0.36
5.46	11.52		0.37	0.78
11.36	9.4		0.12	0.51
3.98	5.84		0.3	0.55
9.59	12.01		0.28	0.55
7.06	8.78		0.65	0.2
12.98	14.15		0.84	0.54
9.59	15.05		0.26	0.89
7.06	15.78		0.24	0.81
5.44	17.54		0.19	0.63
7.9	13.29		0.27	0.57
6.47	15.43		0.31	0.59
13.97	14.85		0.48	0.76
9.91	15.89		0.46	0.69
7.62	17.1		0.32	0.76
12.11	12.8		0.69	0.9
13.77	17.01		0.77	0.6
17.87	15.12		0.74	0.8
11.33	12.72		0.3	0.66
6.12	9.78		0.48	0.74
4.45	11.5		0.3	0.82
13.17	13.9		0.73	0.69

## Sheet: Figure 5
Figure 5a	isotype vs anti-L-Selectin						Figure 5b	PBS vs P-&E-Selectin												Figure 5c	isotype vs anti-PLVAP												Figure 5d	PBS vs Mannan
sinus			migration distance				total cell number			parenchyma			sinus system			migration distance				activated			naive			activated			naive				total cell number			parenchyma			sinus system			migration distance
isotype	anti-L-selectin		isotype	anti-L-selectin			PBS	P-&E-Selectin		PBS	P-&E-Selectin		PBS	P-&E-Selectin		PBS	P-&E-Selectin			sinus			sinus			cell number			cell number				PBS	Mannan		PBS	Mannan		PBS	Mannan		PBS	Mannan
12.81	12.3		23.7	32.4			48	34		35	22		13	12		24.6	14.8			isotype	anti-PLVAP		isotype	anti-PLVAP		isotype	anti-PLVAP		isotype	anti-PLVAP			297	272		125	135		172	138		21.2	14.3
16.93	15		42.1	26.2			22	38		14	26		8	12		25.1	23.4			13.64	20.97		10.66	23.69		28	79		10	13			244	213		127	97		117	116		184.1	14.9
11.83	5.98		35.1	56.9			51	34		36	22		15	12		103	120.9			19.55	8.82		15.13	11.8		33	60		10	13			272	187		85	68		187	119		177.2	32.9
3.95	4.45		14	62.7			14	29		9	18		5	11		148.2	114.5			18.2	20.55		24.97	31.75		22	57		9	13			327	253		177	141		150	111		147.7	67.7
3.32	4.65		90	54.8			85	91		41	51		44	39		164.5	118			19.41	13.83		19.93	36		25	76		9	18			106	94		16	19		90	75		188.5	130.3
3.07	3.75		64.6	90.5			91	88		42	54		49	34		128.1	118.2			3.49	9.29		2.7	12.51		109	25		18	4			99	93		64	56		35	38		182.4	135.2
7.75	6.39		79.7	166.5			120	119		79	75		41	45		187.1	165.1			9.81	4.86		21.36	3.67		141	12		14	4			102	98		22	19		80	79		199	17.8
8.06	5.55		119	183.3			83	70		46	45		37	26		119.8	161.2			22.35	4.06		14.11	9.08		152	17		19	6			128	109		68	68		60	41		223.1	147.1
6.75	4.76		86	139.9			133	114		64	40		69	74		188	165.1			7.57	5.6		8.09	11.27		50	42		11	9			112	143		22	23		90	121		211.4	168.4
2.48	3.39		150.6	175.4			50	75		10	18		40	57		218.7	168.6			16.99	4.95		17.61	12.1		29	107		11	20			112	187		12	17		100	170		213	157.4
3.01	5.88		161.6	193.5			100	126		46	54		54	72		136.1	40.7				5.35			3.92		26	102		6	19			97	117		11	11		86	106		232.3	212
			185.7	138.5			66	87		27	31		39	55		167.9	18.1				14.24			11.35		26	96		18	28			97	126		24	15		73	111		220	172.5
			192.4	180.3			164	182		103	105		61	77		141.1	211.1				3.06			3.55		23	94		12	25			197	196		127	118		70	78		198.2	57.2
medulla			206.9	134.9			115	94		63	43		52	51		147	182.3									96	56		20	7			83	118		10	15		73	103		260.2	229.6
isotype	anti-L-selectin		250.4	289.9			134	169		74	68		60	101		219	232.5									47	79		9	13			106	167		65	81		41	86		253.5	186.1
29.08	19.38		244.9	231.3			115	144		66	63		49	81		184	189.1			medulla			medulla			82	48		24	18			134	192		75	94		59	98		272.2	220.7
63.66	60.96		93.2	291			45	67		26	37		19	30		234.6	197.2			isotype	anti-PLVAP		isotype	anti-PLVAP		36	68		11	17			169	237		64	76		105	162		217.9	230.6
34.24	39.62		124.2	96.9			64	57		34	28		30	30		157.5	131.3			28.22	29.12		74.18	57.04		82	82		12	10			227	321		102	131		125	190		240.9	181.6
35.68	45.82		133.5	96.1			20	18		4	8		16	10		245.3	127.9			13.3	19.02		44.05	45.16		105	101		7	10			236	260		128	131		108	129		269.5	75.7
29.25	31.57		144.5	151.6			35	47		22	0		13	47		168.4	260.1			9.35	19.93		34.05	25.89		101	77		13	11			235	292		124	107		111	184		229.2	185.3
40.41	42.79		159	188.2			131	94		79	45		52	49		230.7	198.1			29.49	22.14		61.15	23.92		103	86		17	10			29	23		25	15		4	8		268.5	202.1
8.69	8.28		188	147.8			125	88		54	33		71	54		215.7	289			49.13	26.73		87.17	76.37		26	82		6	50			11	20		7	13		4	7		210.2	208.5
23.72	31.94		201.7	276.9			147	115		54	47		93	69		225.2	277.2			7.18	66.38		19.05	87.96		18	75		7	66			33	35		25	25		8	9		289.8	241.9
32.26	32.74		130.9	280.5			115	96		60	46		55	50		214.6	337			22.18	48.97		70.42	76.29		40	72		10	51			17	17		8	12		9	6		295.5	221.2
37.85	36.63		168.8	295.6			56	71		29	34		27	37		247.1	357.5			38.17	26.94		79.14	63.72		25	75		9	49			130	107		91	75		39	32		281.2	239.7
19.32	23.75		192	119.3			52	68		28	27		24	42		150.3	208			29.58	27.17		52.91	69.32		83	13		41	9			93	108		53	63		40	45		295.6	29.7
			192.9	124.5			60	64		25	29		35	34		153.9	189.1				52.18			85.45		93	47		29	25			25	22		21	13		4	9		239.1	228.1
			253.8	189.3			57	46		25	22		32	24		200.1	238.2				24.72			56.01		50	15		31	6			70	74		48	49		22	24		300.9	223.7
parenchyma			237.1	193.9			80	75		53	48		27	27		186.8	361.5				29.01			77.57		38	22		6	8			224	196		155	136		69	59		310.1	243.3
isotype	anti-L-selectin		287.8	199.3			85	89		40	37		45	53		211.5	138.3									113	105		49	27			170	145		108	95		62	50		211.8	267.6
58.12	68.32		136.8	174.2			114	131		90	101		24	29		257.8	153.5									139	100		50	23			246	210		159	139		87	71		281.3	122.4
19.42	24.04		165.7	278.8			120	100		58	40		62	60		366.3	184.1			parenchyma						112	76		29	14			179	135		115	81		64	54		271.3	232.5
53.94	54.41		38.5	209.9			121	126		88	86		33	40		172.9	173.5			isotype	anti-PLVAP		isotype	anti-PLVAP		85	64		32	24			145	136		127	117		18	18		289.9	267.1
60.38	49.74		91.3	26.7			79	105		53	67		26	38		247.7	195.6			58.14	49.92		15.15	19.27		151	62		60	29			85	87		66	62		19	26		314.2	282.4
67.43	63.79		104.5	98.9			102	131		64	79		38	51		227.9	173.1			67.15	72.16		40.82	43.05		89	38		37	44			140	131		124	115		16	15		332.3	242
56.52	53.46		106	103			79	98		52	66		27	32		153.3	159.6			72.46	59.53		40.99	42.36		134	57		34	27			180	160		154	141		26	19		320.2	294.1
83.56	85.33		184.7	192.1			66	43		35	30		31	12		170.7	213.1			51.1	64.04		18.93	40.07		101	44		13	27			87	82		38	28		49	54		325.1	265.2
68.22	62.51		229.2	205.5			50	82		20	27		30	55		172.7	190.6			47.39	63.98		10.13	11.11		54			23				72	87		56	66		16	22		61.4	299.1
60.99	62.5		66.7	258.6			61	58		27	19		34	38		144.8	170.6			83.01	28.76		59.6	8.37		30			26				137	106		89	63		48	43		335.5	298.9
59.68	59.98		75.7	234.6			49	53		27	28		22	25		152.1	173.9			55.47	46.97		15.47	14.63		81			27				59	44		51	32		8	12		298.3	312.5
77.68	70.37		65.5	9.2			70	44		32	27		38	17		206.9	224.5			54.27	67.46		12.76	25.01		37			41													344.4	181
			37.9	255.4			41	45		24	33		17	12		203.4	240.7			53.43	67.88		29.47	18.58		71			32													319	310.4
			110.5	198			45	32		20	16		25	16		173.5	175.2				42.48			10.63		66			26													338.4	163.7
			93.7	299.3			44	32		26	20		18	11		233.7	192.1				61.05			32.64		71			28													329.7	295.5
			124.6	200.1												174.3	150.2				67.93			18.88		92			24													308	306
			127.7	339.7												149.9	241.4									73			23													320.4	329.4
			228.7	134.7												251.8	200.4									106			30													351.3	324.7
			197	123.3												254.4	235.5									101			36													361.8	216.9
			249.6	356.2												270.6	253.4									148			26													316	310.8
			159.4	248.5												16.5	100.9																									323.4	233
			209.4	332.8												20.1	154.4																									325.6	295
			212.2	302.8												62	149.9																									357.8	312.4
			241.8	186												138.7	181.1																									36	152.2
			80.2	130.9												100.1	303.2																									358.4	346
			198.2	331.1												143	169																									331	176.3
			144.1	172.2												123.2	205.1																									363	204.8
			124	311												155.8	271																									362	249.4
			175.5	279.9												152.7	265.6																									367.1	348.6
			141.9	262.6												149.5	341.4																									372.5	343.1
			168.2	262.3												151.1	230.7																									367	339
			118	179.6												140.8	285.6																									87.5	224
			187.2	196.2												156.9	231.8																									369.1	248.2
			204.5	159.5												143.7	262																									230.8	315.3
			240.8	121.8												149.2	82.9																									21.5	343.4
			141.6	202.8												145.1	97.9																									217.1	343.9
			128.9	155.7												152.5	121.5																									221.6	352
			95.7	64.1												156.9	127.1																									371.5	362.5
			176.7	75.1												170.5	84.5																									226.5	60.7
			226.1	86.1												155.2	107.2																									263.8	350.6
			172.9	160.6												149.4	127.7																									391.6	333.2
			270.5	96.6												165.8	138.4																									220.7	355.9
			249.1	112.3												143	133.5																									268.8	353.1
			165.8	121												175.4	144.4																									391.7	186.6
			249.3	98												176	171																									393.6	371.4
			184.1	67												192	161.2																									385.6	375.2
			177	110.8												154.8	146.2																									381.7	363.1
			157	44.6												184.7	121.3																									217.1	166.8
			179.1	73.8												203.8	159.4																									369.4	337.8
			58.2	306.5												13	176.2																									315.2	24.4
			168.5	98.7												210.5	172.8																									247.4	380.9
			118.5	335.9												201.8	173.5																									121.2	104.3
			98.5	171.3												200.3	165.1																									159.2	282.4
			96.8	333.4												147.1	203.2																									206.7	231.6
			121.3	126.1												233.3	166.2																									330.7	384
			17.3	198.8												254.6	146.4																									349.9	170
			112.6	213.7												115.2	226.3																									252.9	373
			78.7	270.3												184.3	192.8																									135.2	182.1
			63.4	103.1												126.5	214.7																									390.5	207.5
			101.7	57.6												190.5	195.8																									414.8	346.1
			99.8	227.2												12.7	209.5																									170.4	65.9
			102.9	138												237.4	235.5																									240.5	271.5
			81.9	167.7												217.9	278																									65.9	239.3
			88.8	191.8												311.3	167.4																									279.9	382.8
			71.5	137.5												261.6	125.5																									329	381.5
			61.8	117												209.8	123.1																									352.7	196.6
			45.2	179.2												184.5	218.5																									369.6	224.1
			14.7	140.5												204.3	199.6																									252.9	339.8
			33.3	111.3												113.3	183.4																									274.4	401.7
			34.1	125.3												272	195.3																									312.4	392.4
			148.8	124.7												165.9	159.3																									402.2	220.6
			280.9	113.8												294.5	176.1																									287.6	302.6
			161.3	107.1												301.1	157.1																									208.1	328.4
			284	58.4												271.7	157.5																									258.1	328.3
			235.9	75.3												223.5	262.5																									314.5	408.2
			261.5	210.3												348.4	135																									368.2	392.2
			175.4	167.6												186.1	249.5																									65.9	226.7
			194.5	287.8												98.5	133.2																									367.6	153
			263.4	337												197.2	209.6																									274.2	421.8
			136.1	272.7												353.1	188.9																									234.7	255.6
			205.2	143.4												266.1	255.8																									238.1	205.9
			147.7	303.8												108.1	194.5																									307.2	232.5
			204.3	172.1												344.8	294.7																									161.5	414.7
			111.2	252.5												301.7	198.6																									337.4	250
			237	183.2												197.9	290.3																									295.5	229.8
			119.4	311.7												308.8	267.1																									211.4	238.5
			255.3	246.6												23	276.9																									281.5	373.7
			178	228.6												258.2	97.2																									291.4	138.8
			170.5	230.4												261	14																									168.2	179.6
			150.2	170.3												302.1	164.4																									243.2	37
			163	204.7												251.7	188.3																									100.9	237.4
			181.6	175.7												241.8	247.1																									142.8	157.7
			196.4	150.1												238.1	256.2																									216.2	166.2
			219.6	126.6												206.1	215.2																									178.4	141.6
			199.2	265.6												359.4	250.7																									167.9	382.1
			113.1	209.5												221	215.5																									125.9	130.2
			152.5	202.1												232.6	275.7																									14.9	414.8
			143.4	199.8												332.2	293.8																									32.3	209.2
			106.1	237.3												411.6	206																									72.8	245.8
			126.8	175.9												331.2	295.3																									95.2	218.4
			128.7	136												310	194.4																									103.5	29.9
			166.2	131.8												306.4	300.4																									103.3	236.2
			110.1	133.1												327.3	221.1																									14.4	362.4
			109.1	117.5												54.1	311.3																									13.4	221.7
			130.8	94.2												271.1	305.9																									130.2	169.4
			104.8	99.4												203.7	275.9																									141.1	284.6
			125.8	98.8												165.7	213.8																									129.6	160
			99.6	57.3												175.6	319																									128	215.2
			101.2	105												177.5	301.2																									57.4	192.5
			75.8	117.1												210.6	167.9																									156.2	275.6
			79.1	97.6												185.8	335.5																									171.3	181.3
			30.6	99.6												212.8	306.5																									77.9	185.5
			29.2	231.6												222.4	303.6																									175.9	232
			23.9	195.6												287.1	319.2																									190.7	186.1
			157.6	247.3												250.6	343.5																									29.8	20
			190.6	321.7												288.6	233																									187.9	10.5
			209.5	157.8												251.2	246.3																									86	7.8
			234.1	153.3												293.5	292																									199.6	111.3
			268.8	314.9												235.9	329.5																									83	143.9
			187.7	253.4												261.4	349.9																									95.9	19.7
			245.7	274												307.8	307.6																									194.4	153.7
			180.4	166.2												203	239.9																									97.3	175.6
			147.8	297.8												202.3	276.2																									188.6	99.2
			292.1	212.5												318.4	319.2																									108.5	165.6
			242.5	250.8												201.9	274.3																									202	93.1
			138.6	52.2												290.4	244.2																									207.6	172.3
			220.8	27.9												209.8	368.2																									138.3	77.9
			206.3	233.6												292	280.9																									206.5	179.6
			139.5	167.3												361.2	193																									209.8	197.5
			187.5	197.7												299.6	269																									109	102.4
			142.5	119.3												198.3	202.1																									204.7	17.3
			134.6	85.3												213.6	215.8																									123.3	89.5
			174.7	156.9												368.1	222.8																									228.4	212.3
			168.1	155.9												321.1	300.3																									200.3	198.9
			187.9	111.2												41.6	268																									132.4	221.8
			149.7	46.3												236.9	310.1																									82.3	180.1
			183.1	110.6												256.6	345.5																									150.4	57.6
			184.3	108.7												384.3	290.3																									235.3	203
			101.8	107.6												254.9	266.7																									240.7	203.6
			152.8	139.8												238.5	251																									163.7	153.8
			140	133.8												116.7	320.8																									241.3	249.4
			138.2	147.7												421.1	287.3																									199.6	224.3
			104.4	169.8												123.9	422.9																									249.9	184.2
			60.1	103												279.2	393.5																									140.7	241.3
			117.3	180.9												268.7	350.5																									228.7	180.3
			96.8	212.5												119.6	373																									164	165.5
			34.1	216												243.2	365.3																									195.3	174.8
			264.7	236.2												32.9	385.1																									186.5	259.5
			194.4	209.4												92.2	11.9																									248.3	258.7
			157.2	218.8												143.3	286.3																									223.1	187.4
			89.9	245.5												156.6	293.8																									169.7	149.8
			159.8	199.6												185.5	365.6																									255.5	165
			105.7	223.2												197.5	384.9																									171.5	270.7
			164.7	225.9												204.6	25.1																									204.1	204.7
			60.6	260.6												218.5	506.2																									255.6	226.4
			178.4	224.9												219	59																									280.3	278
			177.9	246.7												220.4	157.8																									240	242.3
			160.2	266.1												219.6	181.1																									161.3	247.6
			107.3	238.2												156.9	188.5																									257.4	287
			124.5	14.4												222.8	221																									134.2	267.8
			271.4	227.1												207.5	206.5																									294.2	239.8
			197.8	210.4												235.1	225.6																									243.2	174.5
			162.4	202.1												214.1	222.7																									300	275.5
			177.3	256.2												168.3	234.6																									138.4	167.7
			17.7	184.6												247.1	287																									221.7	184.3
			94.6	316.3												247.5	249.8																									168.7	133.7
			207.1	305.7												250.7	290.9																									279.3	205.3
			179.9	43.1												252.9	283.6																									228	150.6
			95	313.4												163.7	240.6																									109.2	245
			164.8	72.8												224.7	308.6																									184.6	225.4
			20.2	354.7												231	314.2																									240.9	323.2
			75.5	386.9												180.3	315.1																									257.2	124.5
			62.4	408.4												263.5	113.9																									108.5	175.1
			33.5	15												226.9	184.3																									199.4	164.5
			79.1	62.4												183.1	316.6																									326.7	312.3
			100.8	113.3												281.8	313																									327.5	301.4
			25.6	75.4												231.7	310.5																									267.9	276.7
			75.3	98.9												288.4	326.1																									282.5	340.2
			66.8	163.5												184	294.3																									299.1	287.8
			31.9	154.3												165.2	317.5																									230.5	279.1
			25.6	172.1												299.3	330.7																									289.4	269.7
			18.3	190.2												242	237																									149.3	346.4
			39.4	201.9												259.8	289.7																									338.2	333.8
			58.8	190.2												172	281.4																									285.5	279.2
			108.8	187.8												312.4	328.8																									153.1	333.5
			33.7	197.6												264.1	87.9																									227.7	285.8
			142.1	235.7												251.9	340.1																									178.1	236
			163.2	254.8												277.2	204.5																									287.3	12.1
			165.1	247.8												97.6	315.4																									299	237.6
			180.7	267.2												289.2	117.6																									214.2	345.1
			212	114.6												265.2	261.6																									260.3	339
			203.4	252.4												152.1	353.7																									162.4	64.5
			214.2	290.5												303.8	278.5																									222.9	164.3
			236.9	273.4												344.6	222.1																									195.9	199.3
			230.5	246												355	215.8																									344.2	373.6
			217.6	229.8												206.8	272.5																									230	239.3
			254.1	350.5												163.2	274.7																									170.5	382.9
			235.5	239.5												322.6	253																									135.4	327.1
			237.1	236												338.3	332.5																									206.6	373.7
			241.8	51.3												289.4	258.3																									335.6	383.5
			29	400												350.8	308.6																									213.2	111.1
			296	79.6												115.6	251.1																									224.7	164.7
			240.9	82.6												305	347.4																									274.9	414.5
			257.3	116.2												147.4	310.2																									67	334.2
			229.8	102.7												328.3	355.6																									148.1	312.3
			96.5	132.9												243	301.4																									110.9	251.8
			64.6	130.1												295	39.2																									227.9	350.1
			224.3	132.9												208.7	238.8																									265.3	154.6
			47.4	134.1												294.2	394.2																									155.3	118.7
			358.6	125.6												145.5	179.2																									347.4	359.5
			369.6	121.5												358.1	266.3																									173.6	134.1
			63.3	165												280.7	247.1																									372.3	107.4
			248.7	131.6												356.2	262.4																									356.1	257.3
			69.2	133.1												425.1	410.8																									283.1	286.7
			64.8	152.3												342.1	248.6																									276.4	290.8
			74.3	163.5												326.2	67.9																									258.5	123.1
			104.7	172.1												87	258.6																									425.1	149.2
			96.2	95.2												301.1	331.2																									214	39.4
			79.4	174.9												339.6	392.5																									296.3	48.3
			89.7	190.8												67.2	438.8																									170.3	45.1
			131.9	193.6												346.8	419.4																									337.7	81.3
			145.7	189.4												473.7	323.6																									314.8	58.1
			127.9	189.8												30	372.4																									369.6	60.1
			132.1	204.6												284.3	31.1																									25.6	89.5
			210	197.8												430.8	34.6																									87.5	110.3
			196.8	234.6												337.8	28.5																									69.6	46.5
			21.3	250.8												320.1	77.4																									105.5	179.7
			71.6	223.4												187.2	117.7																									127.7	160
			276.6	75.7												203.2	172.4																									180.1	31.9
			287.2	36.7												213	56.6																									151.8	83.1
			292	248.1												217.4	202.2																									132	232.7
			24.6	251.1												231.6	161.9																									234.2	167.4
			369.3	273												226.3	33.2																									178.5	228.4
			70.9	76.4												191.6	204.5																									189.7	183.5
			77.4	88.5												260.9	187.8																									173.9	152.9
			119.9	161.9												237.4	171.6																									232.9	218.5
			135.8	235.8												235.2	208.7																									236.1	235
			118.4	78.8												249.7	210.7																									220.2	231.9
			136.5	263.3												14.2	206.5																									252.9	257.6
			145.5	203												288.5	233.3																									241.9	238.8
			158.4	157.4												29.3	239.3																									251.8	254.9
			80.4	158.4												302.3	230.4																									271.7	214.9
			220.8	291.3												106.7	251																									247.8	274
			195	286.8												303	258.2																									266.1	57.8
			229.5	296.4												316.2	148.6																									260.9	285.5
			125.2	38.6												287	263.8																									268	260.7
			197.4	290.9												309.9	278.4																									264.7	292.4
			220.4	253.3												215.2	274.8																									283.1	287.1
			207.7	247.1												273.7	274.4																									286	276
			246.6	120.6												108.1	269.9																									264.2	305.3
			228.3	173.3												93.4	286.4																									287	287.3
			58.8	72.4												335.1	225.4																									270.2	11.5
			271.3	200.1												312.4	253.2																									281	284.1
			237.7	202												121	288.7																									282.8	301.7
			290.1	211												340	293.3																									105.4	315.8
			287	249.9												347.6	129.7																									282.8	295.8
			299.8	244.9												349.1	301.3																									238.7	35.1
			335.6	226.1												221.8	139.2																									241.9	309.1
			319.6	269.3												331.1	236.7																									295.6	302.4
			429.8	247												254.9	153.6																									294.5	181.9
			87	259.7												235.8	147.4																									292.9	313.6
			98.2	268.2												258	283.1																									297.1	328.6
			132.6	280.6												358.4	302.6																									244.2	327.1
			99	260.3												282.4	322.1																									326.4	323.6
			123.7	127.2												254.2	259.7																									327.2	219.4
			166.3	298.9												272.9	322.6																									326.3	346.8
			175.3	207.3												175.2	333.6																									315.7	338.2
			169.3	301.1												296.6	159.5																									240.8	343.5
			158.7	172												77.3	288.9																									247.7	348.3
			350.2	177.8												250.9	132.6																									258.2	354.2
			312.9	227.1												267.5	78.8																									331.7	331.9
			309.3	237												335.2	284.1																									332.3	369.5
			369	350.8												217.1	268.2																									256	23.8
			34.5	41.4												114.8	349.4																									336.5	214
			79.7	52.4												193.5	287																									359.4	374.2
			60.5	45												203.2	139.2																									319.7	331.4
			103.7	60.6												194.6	268.8																									266	367
			90.9	38.3												222.2	301.7																									342.3	380
			41.1	156.4												222	293.9																									351.4	373
			50.4	99.1												215.5	370.7																									357.5	357.2
			472.2	51.6												192.7	300.3																									349.4	283
			360.6	324												236.3	365																									357.3	386.8
			276.1	306.6												242	143.4																									358.6	355.8
			253.3	443.3												251.6	309.7																									340.8	326
			241.2	277.1												264.6	331.6																									358.9	298.2
			287.5	284.8												274.7	356																									258.2	303.8
			289	276.3												283.4	242.4																									362.6	334.5
			270.4	278.2												278	284.5																									364	314.5
			268.8	308												253.2	258.1																									372.1	93.2
			230.7	286.8												257.4	369.2																									180.7	48.4
			311.4	325.3												269.5	390.3																									339.7	32.3
			343.8	248.3												257.7	311.8																									324.2	30.3
			213.4	252.2												273.8	150																									386.5	21.7
			317.4	187.4												271.7	319.7																									260.4	88.5
			260.1	227.6												278	161.6																									196.7	140
			237.8	272.8												242.6	195.5																									382.5	152.4
			263.1	245												281	355.1																									255.6	135.5
			270.9	251.1												286	293.1																									355.4	159.8
			262.4	149.6												170.2	162																									367.5	29.7
			203.8	312.2												264.5	337.7																									377.9	162.8
			196.7	230.8												322.9	352																									26.9	94.8
			232.2	187												313.2	285.2																									416	188.8
			257.3	296.3												280.6	163.1																									209	188
			242.6	173.8												224.3	284.7																									240.6	201.7
			265.4	239.8												175.9	283.9																									377.1	197.7
			267.1	122												290.7	292.9																									371.7	216.4
			213.8	193.6												284.8	394																									224.2	191.4
			232.5	293.5												276.5	307.8																									266	194.4
			183.7	260.1												94.7	331.1																									29.3	225.6
			226.1	279.6												287	398																									29.6	207.4
			146.8	273.7												371.8	386.2																									19.7	174.5
			280.6	220.7												161.7	283.8																									23.3	227.4
			172	220.2												280	314																									29.1	244.8
			190.6	173.7												247.3	348.8																									38.6	169.7
			209.5	246.8												92.4	383.2																									40.2	246.2
			272	232.8												149.3	238.6																									18.1	259
			209.3	189.9												346.1	403.5																									26.5	251.8
			162.7	250												267.2	354.1																									139	263.7
			237.9	213.6												279.9	386.4																									149.6	260.8
			340.9	221.3												253.2	344.1																									122.5	262.6
			364.7	259.8												320.9	287.1																									132.3	268.5
			203.7	259.5												260.6	305.3																									40	246.6
			172	210.1												416.2	363																									161.7	264.6
			238.6	233												292.1	26.1																									189.1	267.5
			202.4	263.7												371.1	228																									160.8	267.2
			191.5	218.8												224.7	140.8																									189.5	275
			249.8	225.7												304.5	167.3																									201	221
			214.6	233.5												293.5	167.2																									187	280.3
			226.6	225.8												395	89																									207.7	233.1
			134	128												301.9	185.7																									211.5	274.3
			287	236.8												357.7	192.5																									210.7	278.8
			201.5	133												319.6	212																									235.8	282.2
			232	123.8												317.9	227.2																									209.7	246
			75.6	127.7												402.1	221																									240.8	281.8
			134.4	301												312.5	145.3																									258.3	290.2
			142	197.3												319.1	226.7																									235.4	213.2
			208.3	161.8												387	180.5																									219.1	302.5
			172.9	321.2												138.9	227																									245.1	287.9
			149.4	109.2												138.8	243.3																									251.2	260.3
			100.6	216.9												105.5	200.6																									223.5	312.8
			163.6	180.2												127.7	182.9																									258.3	264.1
			167.9	104.8												215.8	283.7																									274.9	258.2
			175.1	98.5												166.6	205.6																									277.8	225.8
			165.4	205.6												97.8	279.7																									282.1	256.2
			192.2	182.4												239.9	20.3																									200.4	263.3
			143.1	176.2												227.3	234.8																									224.7	273.7
			289.6	209.1												226.2	21.6																									268	320.7
			185.6	286.1												131.2	287.6																									229.6	304.1
			263.8	165.4												203.4	35.2																									187.3	273
			161.3	225.8												236.7	316.4																									269.6	266.8
			156	294.6												211.3	290																									261.3	334.8
			145.4	178.7												262.6	153.6																									230.2	176.7
			131.7	75.1												259.5	187																									275.9	249.5
			183.8	279												246.5	323.6																									261.6	312.1
			276.1	279.7												260.6	332.4																									252.6	286.8
			190.4	181.8												280.4	339.9																									278	347.5
			166	237.4												292.1	338.7																									284.6	192.3
			267.7	224.8												252.8	321.1																									245.6	325.5
			231.2	109.5												287.2	277.3																									287.2	348.7
			123.2	205.4												324.6	284.9																									298.3	282.6
			95.4	287.5												307.4	269.3																									286.2	196
			180.8	80.5												238.7	239.9																									178.6	281.8
			56.9	215.7												107.7	283.8																									156.4	278.7
			219.8	177.1												327.1	223																									236.1	346.5
			148.1	160.6												319.7	192.5																									263.5	366.9
			158.8	276.8												87.2	221.8																									305	363.2
			141.1	147.6												166	254.1																									309.9	237.1
			235.6	162.8												219.8	240.4																									204.7	333.4
			229.4	240.9												294.2	264.9																									266.8	218
			194.9	173.8												175.8	320.7																									269.2	323.3
			145.1	152.5												168.9	74.1																									243.3	348
			116.9	145.4												272.2	207.6																									313.4	238
			171.1	155.9												302.3	265.3																									240.3	186
			124.2	173.5												168.6	203.4																									260.9	310
			164.5	162.5												204.3	186.8																									271.5	381.3
			182	62.2												230.9	311.3																									226.4	166.1
			42.6	136.3												212.9	244.7																									318.3	146.6
			135.3	140.8												265.6	250.9																									299.7	289
			172.3	181.7												214.4	275.8																									247.2	164.6
			35.6	222.5												253.9	442.4																									318.2	326.1
			15	106.1												224.9	353																									94.3	387.8
			121.8	127.6												237.2	264																									288.9	226.2
			32.8	113.3												245.1	220																									257.4	248.1
			124.3	168.6												350.6	191.7																									274.1	392.8
			216.8	218.9												274.6	11.7																									276.7	292.4
			239.9	199.6												295.5	133.4																									342.5	253.9
			200.1	92.3												232.6	158.2																									56.8	293.8
			185.1	140.6												356.3	191.2																									296.7	192.3
			31.1	145.8												259.4	209.5																									208.4	415.4
			220.2	140.1												286.4	199.5																									299.2	264.3
			40.6	152.3												456.2	220.7																									295	213
			202.4	48.2												313.1	237.7																									364.9	158.1
			251.7	127.7												382.4	235.3																									223.8	337.4
			173.5	116.5												45.8	261.6																									366.4	220.8
			11.2	97.1												61.9	261																									215.1	420.8
			272.7	191.5												11.3	245.8																									283.3	294.3
			33.4	163.8												282	278.7																									357.5	151.7
			275.7	70.2												248.8	245.1																									237.1	231.2
			185.2	171.4												201.3	75.4																									258.9	353.5
			140.1	60												178.8	241.3																									119.8	214.8
			71.4	182.8												227.9	292.8																									358	301.8
			66.1	165.2												210.2	249.1																									163	242.1
			162.2	156.8												160	309.2																									175.1	233
			228.9	150.3												254.8	257.9																									322.8	325.9
			17.6	142.8												312.3	140																									362.2	222.6
			315.5	152.4												35.5	303.9																									297.8	234.5
			281.1	66.5												216.1	207.5																									264.6	337
			250.6	105.7												287.1	130.6																									265.3	261.8
			83.4	135.2												62.6	267.1																									317.8	345
			220.7	126.5												123.8	69.6																									160.6	291.2
			287	62.2												189.2	104.3																									255.8	310.1
			155.4	54.2												150.3	140.8																									245.8	328.4
			235	22.9												172	234.7																									309.8	196.6
			201.2	26.7												115.2	286.1																									402	295.2
			160.3	159.8												139.3	225																									156.2	349.3
			325.8	192.9												255.3	364.7																									180.3	135.6
			144.3	325.5												97.2	342.1																									123.7	284.4
			219.3	352.8												145.2	276.7																									216.7	377.8
			296.4	233.9												270	75.4																									146.3	412.7
			267.4	243.9												193.4	289.3																									43.6	35.9
			296.1	332.7												114	359.7																									156.2	267.2
			172.1	234.8												107.6	336.6																									284.8	246
			202.3	248.8												115.7	306.3																									209.9	23.6
			295.5	232.7												133.8	366.1																									323.6	248.8
			261.3	316.5												151.1	377.1																									318.5	251.7
			180.5	223.1												141.9	326.2																									383.7	228.1
			228.7	263.5												122.9	367.4																									253.6	183.2
			225.8	203.2												124.2	18.3																									136.3	282.6
			267.6	284.6												144.9	16.2																									227.7	50.1
			310.6	226.5												144.3	23.7																									335.2	122.3
			273.2	264.9												148.6	237.7																									132.3	26.9
			248.8	233.8												158.9	252.1																									198.7	264.8
			302.5	328.5												156.8	146.3																									308.6	382.1
			255	211.2												162.2	224.7																									154.2	242.4
			306.4	191.5												148.1	26																									258.2	270
			264.3	277.1												170.9	151																									139.4	38.1
			322.8	274												174.1	243.8																									147.6	241.6
			265.4	256.6												169.3	300.7																									341.3	91.5
			285.2	223.8												175.2	211.2																									251.7	212.3
			316.4	287.8												186.7	249.9																									179.9	209
			226.3	261.6												177.5	174.6																									182.7	257
			268.2	306.5												185.6	138.7																									221.4	355.2
			312.3	177.7												202	192.7																									194	327.7
			231.7	166.4												183.7	260.6																									140.3	306.9
			243.3	181.1												191.7	176.5																									272.5	302
			229.5	261.1												192.2	179.2																									257	299
			229.1	241.1												200.2	102.8																									125.9	264.4
			282.5	188.5												200.1	138																									296.4	290.9
			206.4	264.2												23.3	249.6																									127.3	154.4
			243.8	165.2												182.4	196.1																									280.1	245.1
			262.8	173.6												204.7	264.3																									464	243.1
			243.5	145.6												206.5	254.6																									126.1	233.9
			216	271.8												207.4	198.5																									327.1	224.7
			308.2	244.8												215.8	264.7																									279.3	236.5
			214.3	229.9												215	231.4																									194.5	183.9
			234.7	195.7												219.7	210																									43.9	192.5
			310.1	308.2												217.3	262																									204.3	153.4
			182.8	235.1												204.7	215																									219.4	23.1
			279	224.7												224	253																									212.8	113
			275.6	314.5												209.6	296.9																									230.9	11.7
			256.3	254.1												231	226.8																									265.7	110.7
			178.6	246.7												232.5	252.9																									288.7	245.6
			269.3	207.9												227.9	304.8																									216.7	321.4
			165.2	268.8												24.2	251.1																									227.2	496.8
			239.9	233.7												220.2	259.5																									381.2	212.5
			268.5	123.6												241.3	106.8																									153.1	275.3
			199	219.8												247.7	29																									56.8	214.4
			285.5	260.7												253.6	152.2																									224.8	261.7
			181.2	245.1												252.3	221.3																									302.2	235.9
			249.9	232.8												262.2	252.3																									261.1	319.9
			212.2	166.5												256.4	352.1																									311.7	270.7
			182.2	153.2												275	263.4																									195.4	248.6
			195	191.1												222.9	177.6																									116.1	245.6
			184.7	160.6												257.1	362.8																									278.8	267.6
			167	239.8												256.1	169.3																									283.7	182.4
			303.1	225.5												276.7	229																									187.9	359.5
			272	195												288	185.6																									142.5	342
			144	229.9												282	274.4																									111.5	239.1
			312.8	296.6												274.5	121.8																									105.7	346.7
			192.9	181												237.7	242.5																									102.5	263.7
			201.9	176.1												292.5	283.5																									153.1	248.7
			70.4	238												298.7	261.6																									188.1	144
			221.1	240.3												295.1	344.6																									140.8	215.1
			113.1	161.6												298.8	123.6																									53.1	283.9
			279.1	148.3												298.7	254.8																									81	234.2
			212.9	290.2												169.7	118.5																									283.8	284.1
			136.8	151												276.2	198.4																									390.8	297.6
			172.3	208.7												159.2	268																									468.9	241.6
			89.8	176.8												91.6	312.9																									438.5	240.7
			216.3	75.9												302.2	184.5																									205.5	192.1
			223.8	233.3												112.5	287.4																									369.4	303.3
			196.4	79.8												218.9	165.9																									285.2	108.9
			169	71.6												80.4	201.3																									144.5	307.9
			238.1	165												202.5	253.4																									255	207.6
			200	255.3												270.1	260.3																									260	158.7
			252.2	46.5												331.7	253.8																									287	225.1
			39.7	163.1												199.3	270.2																									263.4	174.4
			248.3	217.6												207.7	263.6																									180.2	235.6
			185.7	57.7												151.1	326.4																									218	300.2
			159.5	182.7												278.7	298.8																									20.2	12.2
			200.1	171.1												220.2	312.7																									174.7	66.1
			132.7	163.3												171.5	32																									14.7	184.3
			254.9	65.8												216.6	60.7																									222.3	152.3
			184.9	77.2												269.6	391.6																									213.3	257.5
			163.7	218.9												261.8	424.1																									212.3	226.6
			185.6	148.6												250.3	143.9																									288.9	194.1
			77.4	155.3												234.3	211.6																									282.6	222.3
			127.1	28.1												351.2	210.2																									194	158.7
			217.1	141												222.4	218.3																									236.7	243.2
			212.7	150.2												194.7	196.9																									263.7	178.9
			173	219.5												238.1	259.3																									286.9	198.6
			140.4	132.9												293.8	263.5																									226.8	178.6
			168.6	64.7												204	197.4																									292	13.2
			159.3	220.9												276.9	221.6																									315.4	165.4
			146.4	152.5												314.2	274.9																									308.8	128
			154.5	18.7												229.2	195.7																									348.1	166.7
			145.7	178.7												304.7	214.5																									245.7	130.4
			149.6	174												253.9	248.5																									258.2	24.3
			130.1	216.1												375.7	243.2																									287.4	316
			58.1	102.7												351.7	243.6																									128.4	318.1
			135.6	154.7												422.8	229.8																									305.9	444.1
			117.8	11.9												283.1	181.9																									313.5	350.8
			182	182.7												319.3	275.6																									346.6	283.7
			76.8	158												44.2	174.3																									391.4	308.4
			88.8	52.4												105.2	247.2																									225.5	294.2
			58.6	191.8												119.7	185.4																									287.8	283.3
			214.7	148.1												218.8	200.9																									272.7	297
			201.4	136.6												217.1	53.5																									325	288.5
			230.4	183.7												239.3	53.6																									293.4	270.7
			139.9	22.9												37.5	206.4																									156.5	205.4
			148.9	121												226.2	107.2																									309.4	270.9
			240.8	123.6												255.5	147.6																									269.5	261
			318.8	59.6												238.8	77.4																									317.6	211.8
			183.4	39												261.8	30.9																									168.8	254.5
			24.9	134.9												242.2	21																									216.8	186
			166.2	127.3												244.5	173.9																									282.5	157
			211.4	27.5												222.9	223.4																									229.5	22
			179.8	89.6												248.4	209.3																									325.6	27.7
			190.1	86												167.6	136.1																									193.8	307.2
			141.2	54.3												187.2	28.7																									143.2	319.8
			361.3	113.3												253.2	79.8																									241.3	227
			228.2	75												195.7	104.8																									231.5	343.9
			155.9	85.2												264.7	101.7																									169	321.7
			279.7	75.3												263.2	107.8																									272.8	233.2
			251.9	56.9												245.4	108.6																									159.8	231.6
			215.4	37.2												266	123.5																									164.7	429.2
			185.5	65.2												221.4	131.1																									224.9	345.7
			154.5	262.5												289	150.7																									256.9	281.8
			121.7	279.4												231.8	127.7																									291.8	400.1
			201.8	262.4												282.5	168																									273.8	346.1
			169.2	289.7												223	147.2																									123.7	350.8
			258.1	352.2												304	141.7																									156.1	407.1
			272.6	345.6												256.3	154.3																									246.1	311.9
			154.7	336.7												260.7	162.1																									15.5	367.1
			305.6	105.7												313.3	163.3																									105	314.8
			361.3	239.1												156.5	159.1																									226.3	268.1
			179.1	359.4												86.1	147.9																									259.9	310.3
			306.2	203.7												319.6	173.6																									252.7	277.4
			151.4	356.4												331.9	164.1																									147.5	385.3
			231.3	231												330.8	171.7																									141.2	250.7
			294.4	269.4												336.6	157																									147.9	328.1
			337.6	273.5												101.4	157.1																									156.5	158.4
			305.7	191.7												296.5	187.4																									174.8	330.2
			211	332.6												265.8	180.4																									151.1	288.1
			318.5	245.4												175.2	162																									150.3	23.7
			392.8	251.8												211.1	194.1																									387.1	347.5
			100.9	341												110.9	25.7																									363.7	212.8
			345.7	257.8												339.1	193.6																									425.8	266.9
			305.7	318.3												158	170.8																									431.3	241
			246.4	353.9												269.9	191.4																									355.4	222
			219.8	286												172.8	171.4																									370.5	344.3
			288	253.6												367.8	200																									347.7	226.4
			39.8	258.7												359.3	199.5																									318.5	292.5
			212	263.3												236.4	197.9																									387.7	312.9
			247.8	245.3												165.3	21.7																									337.9	273.7
			270.6	294.6												369.2	199.5																									341.8	238.2
			248.9	236.3												177.4	218.8																									328.1	309
			262	250.2												375.3	191.2																									301.3	241.7
			284.4	298.2												247.8	213																									138.2	181.7
			392.1	295.4												354.5	223.3																									310.8	311.7
			247.3	251.1												213.4	221.5																									71.5	100
			209.5	268.7												385.8	222.1																									287.7	191.9
			313.5	260.7												288	223																									256	246.5
			207.9	271.6												258.1	231.8																									227.6	240.4
			213.5	300.4												272.2	232.6																									191.6	280.1
			248.7	256.1												323	48.5																									212.6	268.1
			220.1	222.3												91.4	233.2																									17.8	263.3
			199.6	257.7												107.9	237.4																									336.6	229.4
			196	296.3												112.3	224.8																									448.7	233.9
			171.6	189.5												159.6	254.4																									378.8	178.6
			191.3	330.7												148.6	242																									315.4	194.4
			199	314.1												148.4	242.7																									164.6	207.9
			203.9	272												141.6	260.5																									313.4	264.9
			213.1	239.7												167.1	238																									262.4	251.7
			197.3	278.6												171.8	247.2																									293	230.8
			196.3	234.6												178	240.8																									171.6	208.2
			151	249.2												188.1	253.1																									258.8	200.5
			215.3	196.3												182.7	256.8																									369.6	198.1
			223.5	252.8												181.2	245.3																									264.1	215.7
			218.1	241.3												17.8	266.9																									327.9	184.2
			152.5	295.7												209.2	247.2																									322.9	147.3
			180.9	246.9												202	268.6																									360.9	159.3
			199.7	228.5												208.6	249.8																									261.1	134.9
			212.4	269.5												211.7	280.3																									235.7	154.5
			156.9	223.1												215.3	226.1																									251.8	128.6
			189.5	199.4												218.1	237																									345.7	152.9
			148.8	229.2												237.1	224.6																									253.9	114.2
			141.3	173.4												237.2	246.3																									308.7	135.2
			229.9	230.3												260.3	205.7																									303.2	107.9
			115.9	240.7												265.2	267.6																									297.3	57.7
			185.6	219.8												273.7	263.9																									342.9	55.9
			232.5	149.1												283.6	177																									339.7	23.6
			192.3	183.9												94.6	155.9																									295	29.8
			192.1	198.8												138.1	304.2																									153.3	129.6
			109.3	212.6												157	222.1																									202.1	114.2
			186.2	235.1												142.2	203.9																									294.6	108.8
			175.6	197.5												174.8	285.8																									251.8	136.8
			116	67.4												121.7	188.9																									194.8	175.2
			166.8	173.8												158.2	45.6																									307.2	169.9
			155.7	176.6												301	146.4																									113	47.6
			173.3	159.7												127.6	292.2																									243.7	82.9
			82.5	205.5												306.4	230.3																									267.9	205.5
			159.5	107.3												297.8	176.3																									170.8	205
			106	165.7												311.7	239.3																									298.2	275.3
			135	174												99.9	235.7																									212.7	309
			98.2	119.3												151.4	201.9																									200.6	23.2
			77.7	168.9												203.1	309.3																									211.6	18.7
			59.2	159.9												308	174																									206.4	97.5
			59.2	260.3												125.4	221.8																									197.1	101
			92.5	137.8												144	209.4																									249.9	185.4
			48.2	169.9												240.3	239.8																									237.8	144.9
			362.8	154.4												281.8	101.9																									272.5	132.6
			331.1	135.4												150.1	219.7																									212.6	154.2
			263.1	228.9												158.8	196.8																									151.4	182.5
			258.4	191.3												158.5	217.7																									268.3	166.4
			295.1	223.1												153.3	193.4																									190.9	227.8
			329.6	220.3												129.9	277.2																									266.2	192.3
			310.7	194.6												162.5	139.8																									268.2	209.7
			198.2	125.6												269.9	180.2																									267.3	186.7
			252.9	109.2												225.1	204																									168.9	197.8
			226.7	214												184.7	328.9																									164.4	125.1
			287.9	123.5												168.6	215.4																									198.4	150.1
			254.2	192.4												253.3	215.4																									191.1	157.6
			304.8	102.1												171	266.3																									240.2	115
			216.6	201												163.7	310.8																									219.4	48.9
			262.6	184.9												149.9	260.3																									227.7	21.7
			146.7	144.1												363.4	320.3																									144.2	77.5
			269.7	189.4												318.8	353.1																									146.5	348.7
			249	182.6												286.5	321																									148.8	77.2
			355.6	82.7												180.8	364.6																									125.9	150.7
			322.9	176.7												163.8	343																									147.1	168.3
			283.2	164.4												381.9	374.9																									106.3	150.2
			217.7	70.5												313.1	51.9																									47.1	134.5
			229.4	169.3												180.8	179.1																									65.9	91.1
			258.7	59												168.5	183.9																									31.6	230.3
			183.7	157.2												350.8	93.7																									24.7	224.5
			178.5	158												356.3	214.3																									96.7	164
			233.7	90.8												364.9	231.2																									118.7	215.1
			251.8	40.1												305.2	224.8																									94.7	188.5
			162.3	105.9												375.9	233.3																									157.2	29.4
			263.9	83.7												29.5	241.2																									103.3	79.8
			227.3	23												43	28.3																									145.9	101.6
			326.6	58.5												170.3	247.1																									195.1	136.9
			159.4	197.2												157.7	251																									147.9	131.1
			247.5	354.8												147.3	255.5																									92.4	20.4
			117.5	393												50.8	226.5																									75.5	127.2
			363	311.9												221.2	259																									107.2	149.7
			356.1	347.4												234.5	228.1																									90.7	145.8
			259.8	353.8												241.2	118.1																									169.8	145.5
			250.6	296.3												239	217.2																									127.2	18.5
			130.3	183.9												208.9	269.8																									324.2	138.9
			279.2	269.6												196.2	217.1																									185.9	46.2
			236.2	327.8												211.6	264.1																									206.5	137.5
			224.4	305.3												290	292.7																									277.7	156.4
			208.9	190.7												221.5	244.1																									230.6	165
			182.5	249.1												275.8	16.5																									158.5	150
			195.8	240.1												232.9	297.9																									25.7	184.8
			187.4	265.9												223	309.3																									114.4	175.9
			234.1	327.9												107.9	13.8																									179.4	162.6
			200.3	288.4												304.4	238.4																									198.3	158.3
			224.4	309.3												241.2	301.7																									248.5	188.7
			171.9	230												236.6	315.1																									206.9	172.5
			278	258												234.9	312.1																									245.7	188.2
			179.3	308												291.9	330																									50.9	184.3
			231.5	268.5												150.5	326.7																									206.5	147.9
			178.7	229												314.9	314.7																									262.5	200.4
			183.5	296.4												299.2	100.2																									253.5	218.5
			297.4	266.7												200.5	356.5																									197.8	206.6
			212.8	150.1												316	355.8																									29.8	208.2
			251.3	277.5												228.8	206.7																									83	217.2
			188.4	248												198.4	162.7																									108.9	222.6
			266.7	235.8												340.4	178.5																									121.4	232.5
			175.7	87.2												161.5	365.8																									139.5	231.8
			81.6	271.2												173.9	163.9																									131.7	62
			247.9	369.8												113.5	284.8																									101	234.1
			106.9	217.2												177	246.5																									373.7	242.2
			104.1	240.6												348	400.2																									118.9	209.4
			81.9	162.3												182.4	255.6																									263.1	164.2
			164	276.3												363.9	292.3																									255.2	260.8
			209.2	322.7												314.4	284.7																									88.5	245.3
			195.6	172.9												318.8	111.8																									99.9	255.5
			225.2	228.5												254.8	124.1																									156.8	19.8
			146.1	132.6												167.3	134																									194.8	133.6
			196.7	222												135.7	154.3																									161.1	209.4
			183.9	299												239.7	179.8																									154	197.1
			231.8	264.4												287.4	175.3																									225.8	93.6
			198.8	207.4												209.8	175.3																									197.3	293.3
			159.6	187.6												287.3	177.7																									168.7	301
			185.2	322.8												121.4	120.2																									242.4	311.6
			89.9	289.3												192.7	167.9																									236.1	182.5
			134.7	160												139.6	185.4																									276.6	197.6
			166.9	213.8												48.5	126.1																									102.1	283.8
			99	133.5												230	209.3																									187.5	296.9
			134.5	128.5												89.7	210.9																									216.3	258.2
			113.4	230.2												221	203.2																									14.7	319.1
			55.4	291.9												153	215.6																									250.6	270
			49.4	273.7												161.4	219.5																									245	187.8
			90	145.1												159.2	64.5																									339.9	181.3
			21	259												63.7	227.2																									306.2	328.2
			64	243.8												174.1	229.3																									232.3	227.3
			71.7	217.7												200.4	235.6																									147	187.8
			23.1	145.6												288	242.2																									267.7	226.7
			12	235.7												84.9	225.4																									266.9	190.8
			18.7	193.4												331.5	264																									238	301.8
			75.3	236.2												369.5	69.7																									26	119.9
			161.3	316.5												217	178.8																									54.6	253.5
			299.5	107.8												17.9	177																									67.6	168.4
			279.6	230.2												50.7	281.5																									57.1	299
			314.4	199.8												137.7	277.2																									67.8	274.7
			282.9	208.6												195.3	275.4																									79.6	421.6
			173.8	238.7												204.9	133.6																									77.7	324.2
			314	204												202.9	95.4																									80.8	279.8
			363.1	66.7												221.7	102.4																									108.1	257.2
			213.9	235.1												212	146.8																									95.3	265.1
			367.6	258												222.7	129.2																									96.8	262.5
			209.6	222.6												234.3	155.5																									89.4	271.1
			254.3	163.7												151.7	136.3																									96.9	225.8
			209.8	221.7												162	295.4																									20.7	231.8
			417.9	103.4												259.1	296																									105.7	226
			442.3	306.6												170.2	308.1																									118.2	343
			448.8	173												211.9	201.7																									115.7	268.4
			158.4	112.3												279.7	177.5																									123.7	222.9
			204.6	241.6												206.5	301.2																									129.8	192.8
			226	249												193.1	196.7																									130.4	252.2
			218.8	236												161.3	180																									133.1	288.5
			210.7	71.3												170.5	130.7																									156.1	215.9
			209.4	184.4												306.7	157.9																									142.9	154.3
			165.6	190.1												275.6	311.1																									119.9	149.8
			182.6	268.7												353.1	189.3																									158.5	19
			31.5	237												388.1	320.9																									145.6	38.9
			58.6	161.8												417.3	181.8																									165.2	108.2
			169.8	292.8												290.6	148.3																									175.5	99.3
			207.4	202												83.6	110.4																									167.5	131.2
			145.3	172.3												81	178																									164.1	160.9
			23.9	219.5												89.9	200.4																									170.3	112.7
			80.4	156.6												183.1	256.2																									171.1	98.3
			118.9	216												59.6	34.1																									174.4	77.8
			100	53.5												62	144.5																									176.2	232.8
			137.7	189.9												227.5	241.6																									142.3	16.2
			156.8	74.6												279.3	182.3																									172.1	20.5
			230.2	176.7												140.8	67.3																									170.1	91.8
			214.3	211.7												140.3	63.1																									182.9	156.1
			239	228.3												189.8	265.3																									185.5	167.9
			244.7	282.7												157.3	149.3																									193.2	163.2
			267.8	88												153.4	170																									201.4	150.4
			274.5	194.6												168.3	230.9																									167.1	182.6
			290.5	70.6												166.4	285.8																									210	195.3
			255.1	182.4												135.8	339.8																									207.2	172.8
			291.1	241												149.9	318.2																									209.4	218.1
			328.7	194												101	345.2																									204.1	198.2
			316.9	160												321.9	356																									231.1	231.3
			184.8	126.7												168.3	378.8																									223.6	238.8
			340.3	169.5												129.5	318.6																									234.8	240
			214.3	208.3												226.4	399.8																									228.5	21.4
			260.4	270.1												275.3	71.4																									234.9	239.6
			195.3	162.8												125.7	178.9																									240.5	31.7
			302.9	208.4												134	191.7																									235.4	219.7
			280.5	97.6												176.9	180.3																									252.2	267.3
			195.1	187.1												341.3	263.1																									221	219.3
			248.8	270.1												170	246.7																									234.5	217.7
			424.5	248.9												324.9	187																									181.5	27.9
			218	209.4												287.7	186.5																									262	144.2
			246.9	156.3												230	214.8																									274.9	259.8
			212.3	81.3												319	281																									248.4	255.3
			219.2	153												211.7	189.2																									83.3	28.2
			194.6	207.6												193	206.6																									232.9	309.4
			291.1	131.5												56.1	219.8																									239.8	194.5
			203.2	248.7												143.8	210.9																									276	264.7
			186.1	179.6												210.4	228																									78.1	23.9
			203.1	215.9												197.4	192.1																									163.9	22.9
			189.6	209												27.9	275.7																									151.6	211.6
			146	189.1												197.2	300.4																									154.2	243.3
			163.7	141.8												78	294.7																									35.8	385.8
			149.2	231.8												198.8	232.1																									169.9	402.7
			63.5	159.7												102.5	186.4																									184.8	315.9
			160.5	229.2												209.7	238.5																									148.2	13.2
			47.4	122.9												229.8	316.4																									315.9	21.3
			115.4	195.3												196.3	251.5																									165.9	325.7
			100.1	32.5												174.4	102.4																									200.4	328.8
			56.3	240.6												324.9	248																									234.3	319.2
			88.2	148.6												316.6	188.3																									141.5	447.2
			177.6	114.3												313.3	31.5																									307.2	335.4
			195.2	52.6												301.8	266.6																									258.6	367.1
			163.4	233.6												334	208.9																									236.2	165
			222.2	90.7												166.7	339.4																									184.8	138.5
			145.2	116.7												220.9	273.5																									303.9	144.6
			249.3	56.9												212.4	194.5																									177.4	186.5
			262.7	143.2												209	173.1																									187.4	183
			262.3	147.9												173.3	245.9																									318.2	163.1
			289.7	125.1												312	150.5																									166.8	162.8
			176.9	204.8												206.1	210.9																									312.8	105.6
			234.1	177.2												182.3	229																									233.7	193.1
			265.1	125.9												9.2	128.7																									212.4	153.5
			257.4	80.8												143	231.5																									224.7	139.5
			205.7	139.1												140.2	221.4																									294.4	109.4
			202.6	146.2												140.9	269.1																									227.4	102.3
			161.1	138.2												142.2	350																									143.9	172.9
			208.2	48.3												171	231.9																									285.6	112.6
			234.1	121.9												119.8	22.3																									247.5	70.4
			182.7	103												172.9	312.6																									365.1	84.2
			193.4	167.9												165.4	234.6																									253.5	12.6
			285.3	133.5												149	176																									238	68.2
			217.4	13												150.9	149.1																									283	11.8
			209.6	58.9												194.6	196.1																									120.7	14.9
			185.9	106.7												179.3	219.4																									253.1	20.6
			158.4	147.1												206.3	179.9																									274.1	179.6
			222.7	176.7												205.4	140.1																									319.3	168.8
			71.5	155.7												87.4	182.7																									420.2	190
			91.5	173.4												214.3	154.6																									345	204.9
			36.7	183.4												170.6	207.8																									198.3	213.4
			46.8	184.1												220.6	178.7																									330.5	208.7
			85.6	191												223.1	120.2																									336.9	208
			86.1	249.5												203.2	269.2																									317.8	226.9
			113	232.6												205.7	171.2																									253.8	225.6
			141.9	223.4												246.6	120.3																									311.6	241.7
			148.6	261.7												238.2	130.9																									324.6	241.1
			148.7	266.7												251.5	24.3																									219.9	144.8
			161.9	306.9												226.5	221																									266.4	160.3
			173.7	315.3												235.2	202.5																									228.9	241.9
			169.6	297												243.1	363.1																									152.6	24.2
			215.4	278												257.7	174.1																									248.6	209.2
			222.3	362.9												240.4	196.7																									220.2	282.6
			215.2	250.6												256.5	15.9																									185.6	269.5
			217.3	251												230.8	202.3																									263.7	288.9
			222.5	376.7												286.2	62.7																									209.2	171.4
			245	372												262	236																									220.2	301.6
			241.3	269.4												241.7	269.7																									176.6	229
			256.5	228.5												259.9	214.6																									165.9	309.9
			243.5	381.3												247.7	114.3																									158.6	301
			269.3	291.5												189.5	283.7																									170.4	231.9
			261.7	279.3												284.6	124.6																									138.1	239.6
			280	282.4												222.7	277.3																									69.7	312.3
			283.5	257.4												276	228.3																									129.1	227.1
			310.1	273.3												264.4	21.8																									181.7	274.2
			203.1	228.1												311.6	248.5																									140.6	232.4
			328.1	187.2												310.7	167.1																									161.5	245.6
			308.4	226.5												286.3	162.9																									153.9	312.2
			332.6	170.2												319.3	155.7																									204.5	300
			217.8	283.9												325.3	280.2																									156.7	273.6
			316.7	267.8												324.9	272																									172	186.7
			196.7	202												236.6	269																									197.4	316.2
			390	217.2												294.6	265.8																									45.9	300.5
			412.8	296.6												212.9	270.4																									84.5	136.2
			228.4	324.1												226	278.5																									98.8	198.5
			383.2	255.8												271.6	300.3																									151.3	229.8
			292.9	267.4												215.4	159.2																									169	171.8
			223.4	276.1												215.6	304.3																									171.5	341.3
			196.4	192.9												385	166.9																									178.4	327.4
			219.9	302												275.5	353.5																									192.4	313.2
			212.6	242.8												362.8	296.4																									190.4	323.2
			117.6	239.5												376.5	140.6																									205.5	347
			233.3	191.8												338.5	154.7																									202.4	301.4
			212.1	222.7												109.7	157.2																									198.2	341.9
			201.3	154.8												289.2	256																									205.6	276.3
			209.1	186.7												227.1	327.8																									204	322.4
			192.8	195.3												244.3	275.2																									119.9	319.9
			262.7	173.7												178.8	281.8																									230.1	330.5
			211.4	193.7												254.8	347																									241.2	291.4
			238.6	242.2												290.7	312.4																									231.1	324
			308.9	55.5												296.4	300.8																									241.8	103.1
			207.4	162.6												190.5	314.2																									245	317.1
			161.2	150.7												256	282.6																									228.4	334.4
			202	192.3												349.2	66.9																									276.7	327.8
			231.7	16.7												356	114.6																									174.9	120.9
			170.6	35.9												212.8	109.4																									279	74.9
			254.2	66.6												314.4	230.2																									180.3	123.6
			215.5	123.3												466	206.8																									316.1	132.4
			119.7	129.3												388.1	248.7																									187.6	161.3
			166.7	147.7												180	259.3																									200	210.3
			182.3	145.8												288.2	209.2																									19.1	218.3
			140.8	196.5												224.5	283.6																									120.1	206.3
			45.2	182.1												35.1	266.2																									87	29.9
			126.7	228.5												67.7	171.4																									113	101.5
			360.3	224.9												71.7	138.1																									358	157.3
			136.2	254.2												147.2	237.4																									308.1	94.4
			74.3	116.8												138.1	239.6																									421.6	85.3
			285.2	281.6												14.9	108.8																									65.5	235.5
			82.7	246.9												49.9	251.3																									302.9	239.1
			304.6	323.4												257.2	252.5																									341.9	152.2
			114.6	299.7												232.7	125.4																									284.6	165.9
			53.6	294												170.2	126.5																									249	83.6
			60.1	178.3												233.8	291.5																									442.6	162.3
			179.4	329.1												287.1	143.3																									448.9	207.4
			169.3	339.4												193.2	280.8																									13.7	237.4
			119.1	320.6												231.4	260.9																									190	162.7
			292.7	215.5												205.4	324.1																									270.6	256.2
			69.4	153.8												309.3	232.3																									3.5	178.5
			315.3	163												252.1	259.3																									169.6	221.3
			345.4	228.8												277.7	299.3																									196.9	186.1
			289.2	215.5												326.9	294.6																									6.6	198
			273.2	253.5												239.5	292.2																									255.1	231.6
			281.9	256.7												201.1	395.9																									202.6	267.6
			245.7	252.8												326.6	32.1																									212	177
			264.1	240.2												257.7	21.3																									150	346.6
			195	272.5												289.7	86																									230.2	251.4
			235.1	272.9												355.6	37.9																									170.8	232.2
			164.8	261.4												270.1	176.9																									105.4	235.8
			166.9	127.3												298.7	101.7																									129.5	252.9
			208.6	222.4												339.7	286.7																									121.1	199.5
			120	301.8												310.3	247.3																									93.3	84.4
			161	269.2												306.5	180.2																									182	275.2
			143	216												212.9	32.2																									26.1	257.5
			145.3	176.2												361.5	234.4																									87.2	328
			138.2	190.7												300.7	167.9																									89.7	223.7
			126.4	255.7												301	179.6																									47.1	410.4
			129	186.1												358.7	183.1																									76.7	256.8
			271.9	220.8												333	76.4																									128.1	204.1
			221.7	240.6												248.1	267.2																									169.7	229.4
			255.4	191.7												340	116.8																									179.3	118.7
			143.4	187.4												343.4	284.7																									198.5	173.4
			71	198.4												344.8	106.6																									215.3	165.5
			159.7	138.5												312.8	230.8																									228.4	222.7
			163.6	167.7												365.3	167.6																									230.1	274.2
			197.6	203.2												284.5	237.6																									223.3	218
			211.6	112.5												280	301.2																									233.4	32.4
			263.3	122.6												349.1	177																									234.8	235
			124	166.3												264.1	183.8																									242.3	218.7
			88.4	88.8												393.1	134.3																									243	28
			237	190.3												273.3	306.4																									55.1	266.4
			157.1	103.9												269.2	172.2																									218.5	273.8
			175.9	186.8												338.9	292.6																									276.7	262.6
			121.4	25.2												328.2	283.4																									216.2	455.1
			142.4	102.1												386.8	174.8																									243.1	275.8
			64.5	105.4												365.1	320.8																									207.2	465
			292.2	95												370.7	308.5																									184	211.3
			300.1	156												26.8	353.4																									275.4	192.5
			280.3	139.9												103.3	241.3																									299.6	301.1
			268.4	189.6												120.5	386.4																									252.1	314.2
			245.6	181.6												241.2	291																									236.6	29.8
			256.4	201.8												232.6	205.6																									248.5	89.6
			250	231.5												268.7	193.9																									188.1	72.2
			250	54.5												270.3	10.8																									247.9	111.5
			236	239.2												255.8	17.9																									20.3	45.6
			128.5	259.1												226.5	108.3																									291.1	145.1
			216.4	272												218.1	138																									222.5	142.1
			191.7	276.3												247.6	145																									285.1	151
			181.9	135.6												252.8	148.3																									213.4	153.8
			171.3	217.3												290.6	146																									21.1	157
			176.3	325.1												337.3	165.9																									226.2	157.7
			135.2	229												218.9	189.4																									286	162.8
			104.7	262.7												306.8	192.3																									315.1	175.5
			11.4	358.3												154.6	223.6																									276.5	186.5
			105.7	242.8												312.8	204.1																									260.3	162.3
			110.6	249.5												253.4	214																									119	230.2
			100.2	477.6												289.4	177.2																									290.2	213.1
			122.7	328.6												290.7	215.5																									187.3	218.2
			190.9	233.3												266.8	230.8																									285.9	210.7
			81.2	496.3												362.4	228.2																									206.2	232.1
			195.7	336.2												333.2	232.6																									281.4	220.4
			184.1	213.2												405.6	271.2																									345.3	217.9
			62.8	270.1												358.8	253.7																									128.2	224.5
			193.6	264.7												333.6	229.9																									117.5	230.1
			127.4	203.5												327.9	247.3																									263	188.8
			50.1	469.9												392.8	242.9																									295.9	236.2
			148	477.1												313.9	236.6																									322.2	235.7
			151.2	155.5												389.1	235.2																									340.7	225.8
			149.9	244.4												354.1	215.9																									317.3	223.3
			195.6	278												235.8	231																									152.5	238.4
			149	323.6												378.1	212.1																									360.4	220.3
			201.4	225.1												268.3	237.9																									108.4	240.9
			170.5	203												360.3	252.7																									326.8	249.9
			80.5	179.1												320.3	282.5																									357.5	245.7
			84.5	231.5												361.3	241.3																									233.2	246.8
			185.8	268.8												432.3	273.2																									284.6	259.1
			134.5	166.7												423.6	276.8																									115.7	250.5
			121.3	279.4												333.6	353.9																									58.1	232.5
			205	218.9												451	305.3																									123	220.2
			166.3	148.5												390.9	300.8																									172.6	266.8
			211.3	294.8												368	358.8																									360	267.8
			206.6	224.9												415.8	290.3																									293.3	271.9
			183.7	227.3												409.3	328.7																									360.6	269.8
			108.1	239.9												382.2	324.2																									142.3	263.4
			192.2	201.9												380.2	283.7																									158.4	265.4
			213.5	306.6												400.6	371.9																									256.6	267
			223.9	259.7												460	346																									101.6	274.9
			234.5	237.3												381.1	373.3																									166.5	274.4
			93.4	210.1												30.9	291.2																									166.1	225.3
			173.6	56												502.6	399.6																									118.3	277.7
			176.9	68.8												523.4	311.9																									187	282.8
			228.4	64.5												105.4	271.1																									158.6	29.9
			62.3	115.4												96.1	344.9																									175.6	218.9
			94.4	127.7												114.6	263.2																									33	215.4
			80.5	147.6												166.9	252.3																									107.4	96.3
			160	146.6												227.1	332.5																									187.5	276.8
			240.3	162.3												43.2	320.6																									163.9	189.3
			165.2	165.8												147.4	285.6																									215.3	297.4
			113.7	200.9												248.1	315.8																									225.7	220.8
			130.4	206.7												202	276.2																									146	304
			117.9	212.3												72.8	279.7																									241.6	223.1
			183.1	221.2												262.4	310.1																									128.7	184
			180.6	223.9												155.5	324.1																									171.2	306.3
			204.5	246.4												181	121.2																									236.1	315.1
			136.9	275.4												286.6	118.7																									16.2	325.3
			186.4	205												242	134.3																									305.1	319.3
			269.5	121.7												183.6	41.3																									124.4	240.8
			132.2	291.4												202.5	293.1																									194.6	293.9
			320.6	139.7												258.5	233.1																									259.3	311.2
			151.8	304.1												176.5	167.8																									297.5	233.2
			224.8	299.5												325	307.1																									247.3	222.5
			44.1	283.9												224.6	204.6																									228.3	319.7
			129.7	261.3												177.7	219.4																									171.6	238.2
			265.3	327.4												198.2	217.4																									212.7	322.4
			11.8	307.3												162.3	275.7																									190.1	111.1
			91.9	322												196.9	342.5																									188	241.3
			54.9	299.2												274.7	239.5																									196.1	342
			66.8	313.2												186.2	246.7																									210.6	343.4
			86.7	276.2												343.9	362.4																									192.4	223.3
			91.2	329.4												201.2	259.2																									221.1	350.7
			157.2	329.9												265.4	254.8																									187.4	245.7
			128.7	338.7												329.6	327																									162.4	345.6
			165.8	316.9												199.1	263.3																									99.7	356.4
			41.4	267.1												259.2	263.6																									282.1	238.7
			124.2	66.1												301.7	258.8																									352	224
			128.9	203.3												197.4	367.1																									258.9	335.7
			125.5	349.4												383.5	298.5																									44.1	314.2
			27.7	360.6												259.7	361.2																									94.5	379.6
			123.5	223.8												211.5	207.2																									228.2	287.8
			110.7	353.9												369.8	237.4																									124.7	332.9
			189.1	326.7												193.2	310.1																									273.6	294.4
			129.1	320												261.5	340.6																									267	59.3
			146.5	381.4												324.1	320.2																									339.4	384.5
			110.7	306.1												290.8	456																									255.1	219.1
			156.1	360.8												295.8	343.2																									388.3	378.3
			230.4	219												128.7	293.7																									305.4	217
			153.9	219.6												342.3	14																									221	332.7
			63.7	326												156.2	287																									198.7	417.3
			60.6	306.6												345.5	344.5																									243.9	312.5
			130.8	162.8												222.4	318.2																									255.8	21
			145.4	214												349.1	333.8																									224.4	52
			153.4	170.2												393.6	385																									234.9	57.7
			79	236												241.9	313.4																									360.7	46.8
			222.4	92.6												309.1	495.7																									427.6	88.3
			194.6	135.9												197.9	360.2																									262.8	81.3
			83.9	206.7												415.8	354.6																									257	96.6
			241.7	210.9												330.5	518.1																									158.8	117.6
			182.6	192												231.3	34.7																									45.2	128.7
			89.4	273												173.5	30.1																									210.8	133.7
			215.7	207.7												239	86.1																									457.5	77.4
			238	242.9												211.9	128.7																									178.3	84.6
			205.8	205.6												129.6	127.3																									463.6	140.3
			177.8	71												372.2	149.5																									191	145.3
			93	240.6												300.3	152.5																									181.7	100.4
			162.7	172.7												350.9	26.7																									165.4	159.9
			112.5	247.8												240.6	184.3																									408.7	156
			138.6	153.8												279.7	209.3																									496.7	154
			149.3	200.8												229.1	217.3																									24.3	113.8
			237.4	158.2												315.7	235.3																									86.4	123.6
			232.3	231.1												272	239.1																									87.5	160.8
			57.8	135.9												26.8	238																									138.5	118.6
			220.7	185												233.4	224																									126.3	104.9
			94.5	122												286.6	261.5																									126.5	107.5
			127.7	140.7												87.1	202.7																									91.3	107.5
			73	155.9												250.7	280.5																									62	113.7
			242.4	173.1												274.2	244.1																									165.1	167.2
			186.5	112.4												280.8	284.3																									158.2	119.7
			128.8	334.2												238	306.8																									176.2	124.6
			197.8	229.1												257.4	35.6																									170.7	91
			85.4	308.2												258.3	268.7																									26	128.3
			103	123.3												164.3	322.2																									191.8	171
			66.5	230.9												127.9	240.4																									224.3	139.7
			130	177.2												155.8	292.9																									204.7	142
			136.7	115.4												72.3	261.6																									163.8	141.8
			190.5	154												64.2	301.3																									201.5	149.7
			131.4	302.1												202.1	299.3																									213.1	267.3
			111.7	249.8												197.6	295.8																									187.3	146.2
			134.9	231.4												136.2	343.3																									224.4	161.4
			99.9	224.7												97.2	235.5																									217.3	157.9
			266	225.3												37.8	225.2																									234.4	160.3
			263.2	174.9												274.7	337																									229.2	250.1
			235.3	186.2												108.8	276.8																									222.7	158
			18.9	109.2												275.6	250.6																									245.2	172.9
			17.3	158.8												279.8	268.5																									234.6	150.4
			36.8	123.5												342.4	364.6																									231.3	180.7
			52.1	111.5												108.2	273.2																									256.9	234.2
			98.4	104.8												246.4	216																									244.1	219.9
			83.7	191.9												266.4	393.1																									220.1	141.3
			53.3	202.8												308.8	284.2																									251	214.6
			153.9	230												307	341.7																									262.1	262.8
			120.1	237												304.5	275.2																									262.6	299.8
			96.9	256												242.8	372.4																									217	141.3
			108.5	215.2												199.7	404.8																									262.5	200.5
			133.6	225.9												229.6	370.3																									260.1	156.7
			98.1	257.9												226	286.6																									267.7	207.5
			66.1	153.5												226.7	257.5																									253.2	34
			132.5	139.4												170.5	318.5																									251.6	185.2
			174.8	136.6												263.6	419.4																									292.7	140.7
			169.9	90.7												213.5	362.4																									271.3	135.3
			180.9	283												239.8	326																									279	98.1
			136.4	305.1												230.1	250.3																									264.8	208
			193.9	262.7												197.2	349.7																									277.3	287.6
			181.5	253.4												229.8	364																									58.5	293.8
			180.7	203.5												180.3	311.4																									277.4	280.8
			235.1	239.8												17.5	349.4																									99.5	249.9
			149.9	225.4												174.4	457.8																									200.8	218.2
			196	194.6												150.8	409.8																									267.5	305.2
			140.7	208.5												85.3	506.5																									114.8	236.3
			157.3	98												129.3	527																									286.7	60.2
			175.6	189.8												326	31.4																									288.7	226.1
			122.6	192.3												282.3	77.4																									288.6	322.4
			201.8	183.9												317.1	123.4																									293.4	332.1
			91.7	149.3												18.8	109.8																									227.7	169.8
			125.7	78.6												315.2	158.1																									222.1	182.9
			272.8	36.2												384.7	159.3																									151.8	66.7
			68.7	25.5												261	189.1																									311.4	345.6
			174.7	118.7												291.4	181.1																									311.5	259.2
			103.4	128.4												253.1	50.7																									201.5	259.9
			331.1	84.6												253.2	234.2																									311.2	252.8
			216.1	82.3												331	222.8																									123.2	298.4
			110.3	137.5												305.7	213.7																									332.6	259.7
			137.9	135.8												264.2	311.8																									318.1	196.8
			316.6	160.8												243.1	209.1																									112.4	205.9
			111.2	161.2												233.2	159.8																									321	377
			52	150.8												240.3	238.2																									323.2	302.2
			35.9	96.2												193.2	218.9																									208.8	293.9
			275.6	142.7												288.5	240.8																									326.1	395.3
			46.1	38.1												220.9	203.5																									328	292.7
			69.2	84.8												204.8	19.4																									339.7	280.8
			22.6	29.8												198.3	310.9																									38.8	269.3
			92.2	125.3												184.4	227.1																									251.3	379.1
			65.9	147.5												15.3	347.5																									336.9	273.2
			70.5	147.5												173	191.4																									333.8	443.4
			128	187.6												333.8	188.8																									335.3	448.3
			133.4	122.6												290.8	336.8																									299.8	262.7
			34.4	179.4												258.1	199.6																									224.5	246.6
			148.8	186.1												214.7	312.6																									239.4	51.4
			130.8	206.5												262.3	350.4																									215	38.5
			145.4	99.3												297.6	274.8																									347.2	37.2
			93	157.9												299.1	286																									307.1	30.9
			176.5	209.5												278.3	216.8																									354	63
			63.6	180.4												281.3	200.3																									286.5	74
			69.7	108.1												268.4	257.8																									366.4	88.2
			198.7	74.3												261.3	240.9																									365.9	60.8
			199	197.9												262.2	201.7																									311.4	26.7
			91	195.6												243.6	242.4																									209.5	131.8
			94.3	112.9												232	188.6																									50.6	75.1
			174.4	174.1												243.2	253.4																									374.4	20.1
			143	177.5												224.8	237.3																									106.7	164.3
			197.6	120.3												205	326.2																									409.4	172.5
			123.5	182.2												197.1	246.5																									366	206
			124.5	120.3												186.3	181.6																									95.5	229.6
			120.5	211.3												179.9	227.1																									431.4	198.9
			204.1	211												151.8	266.3																									387.1	202.2
			74.1	46.8												129.2	265																									385.5	238.4
			218.1	177.9												128.4	237.8																									389.3	248.3
			129.2	147.7												107.9	182.5																									445.6	247.9
			176.7	91.2												70.2	112.5																									365	209.8
			160.3	255.2												132.6	259.1																									397.4	257.9
			157.9	155.4												117.5	279.5																									102.5	253.6
			190.8	248.4												137	96.7																									49.4	225.3
			236.8	257.2												150.7	220.7																									58.6	252
			188.8	140.7												311.9	264.1																									65	272.8
			87.7	359.7												151.7	275.8																									63.8	234.8
			170	350												157.2	191.6																									76.6	259.9
			173.4	250.1												148.4	211.7																									85.9	240.3
			233	148.1												136.3	58.7																									102.5	241.4
			189.3	124.1												152.6	170.2																									66.3	250.6
			110.9	111.1												282.2	56.9																									113.6	297.1
			193.6	11.6												258	227.5																									122.5	263.3
			125.1	96.1												158.6	354.4																									135.1	264.6
			95.5	135.8												336.4	392.2																									82.8	270.2
			263.6	101.2												168.2	280.9																									91.2	235.1
			211.4	79.5												146.8	312.9																									90.1	253.6
			172.7	145												351.4	279.1																									87.1	285.3
			65.3	137.2												314.9	331.4																									140.2	290
			223.6	93.8												278.2	332.4																									76.3	290.4
			38.6	193.6												302.7	206.8																									205	273
			105.2	129.3												226.5	288.6																									151	298.6
			199.8	80.3												301.3	239.3																									155.6	339.8
			204.6	50.6												155	314.6																									150	256
			193.6	132												147.3	255.1																									92	306.6
			235.3	101.6												285.6	151.9																									8.1	166.7
			165.6	145.2												285.5	247.4																									108.7	267.1
			143.7	10.8												275.9	235.1																									112.7	326.6
			271	158.1												132.2	241.7																									163.8	290.2
			68.5	221												280.7	234.9																									167.4	312.9
			124.6	5												268.7	234.1																									129.9	324.4
			274.8	234.8												170.6	226.8																									121.9	319.5
			122.7	164.8												162.5	214.4																									188.2	277.3
			103.7	101.5												151.8	194.7																									136.1	351.1
			246.7	151.2												158.8	180.3																									138.3	326.7
			135.3	173.1												140.4	154.5																									124.2	327.8
			74.9	191.7												195.7	143.5																									136.6	229.3
			283.6	245.4												255.2	142.7																									161.7	273.1
			186.5	190.1												136	128.6																									214.3	262.3
			196	124.9												248.5	127.2																									146.8	215.5
			216.6	146.4												186.3	81.8																									152.2	80.6
			146.3	99.3												239.7	268.9																									27.3	62.6
			270	83.9												135.4	246.7																									154.7	245.9
			249.5	40.8												114.7	227.5																									153.1	299.6
			253.6	115.6												207.1	259.9																									174.5	286.1
			146.7	174.6												123.7	249.7																									184.9	359.2
			312.6	189.6												103.8	277.5																									130.1	205.7
			253.6	121.9												184.3	326.6																									22.6	261.4
			237.2	21												203.6	312																									134.5	223.4
			274.4	109.4												186.8	245.8																									204.4	365.9
			251.2	91.9												109.8	209.4																									227.2	216.2
			111.7	116.9												183.3	225.7																									193.9	284.8
			221.6	114.6												191.8	202.9																									202.2	357.9
			136.8	188.4												132.4	246.8																									250.5	285.6
			161.9	111.9												93.6	254.1																									201.8	399.6
			391.3	202												281.9	231.7																									213.3	405.4
			275.2	127.7												282.3	219																									223.8	88.3
			109.9	195.6												328.8	190.9																									163	219
			19.1	99.3												198.4	200.4																									228.9	371.2
			191.3	209.3												228.9	176.8																									267.9	439.2
			119.5	219.5												242.7	60.6																									246.8	361.2
			104.9	71.1												251	126																									280.8	456.6
			94.3	283.6												273.7	58.7																									171.9	36
			146.2	200.2												252.3	304.8																									289.7	267.2
			108.3	211.7												277.7	357.3																									129.3	173.1
			139.7	165.2												184.6	266.1																									65.9	234.8
			125.3	232.1												242.1	294.6																									152.1	324.4
			105.7	94.8												287.1	286.4																									211.9	262
			108	241.4												288.9	279.4																									293.2	254.4
			161	192.9												155.2	297.6																									174.7	377.5
			137.3	171.3												246.6	264																									126.2	320.6
			68.5	240.7												117.9	319.2																									267.6	306
			140	240.8												218.3	220.4																									344.6	305.5
			157.3	239.8												185.9	221.4																									309.7	297.2
			140.2	187.7												280.2	248.3																									248.9	305
			131.6	182.6												254.9	227.3																									285.9	148.5
			179.5	60.5												132.4	223.6																									265.9	152.5
			163.4	83.4												240.6	198.4																									170.5	175.6
			178.4	68												193.1	241.3																									296.5	205.2
			150.2	33.1												87.6	234.3																									238.6	169.1
			156.1	101.5												91.4	222.3																									210.5	162.5
			167.4	112.9												98.1	212.4																									312.4	134
			160.5	49.7												248.2	185.2																									280.4	178.2
			250.3	88.5												99.6	69.2																									290.2	197.9
			157.9	158.7												226.3	182.3																									209	252.8
			184.7	107.9												213.6	179.4																									202.1	251.5
			167.6	173.5												136.2	28																									314.7	84.4
			123.3	153.8												143	189.1																									334.1	172.7
			159	37.7												84.8	284																									239.3	278.2
			136.7	177.4												91.9	247.1																									163.1	232.7
			182.6	143												128.7	308.7																									155.7	251.6
			188.9	49.5												186.5	260.1																									264.7	254.7
			191.2	155												49.2	245.2																									183.6	198.6
			186.9	124.9												43.9	228.2																									302.3	136.4
			160.6	204.2												93.2	183.3																									179.6	264.6
			305	176.6												99	227.9																									242.2	150.1
			115.7	185.4												118.2	182.7																									346.3	140.6
			178.8	176.1												93.9	174.3																									196.3	195.9
			185.5	166.4												113.4	165.4																									251	366.3
			193.4	148												98.4	12.7																									333.5	208.8
			209.8	154.8												101.5	154.6																									229.1	155.3
			191.3	201.8												108.4	136.5																									264.8	249.2
			150.6	148.8												132.4	134.2																									300.5	387.5
			260.1	198.8												97.9	123.6																									293.1	349.7
			215.7	86.7												131.4	112.4																									355.2	197.7
			206	151.5												125.7	130.8																									184.4	196.2
			194	179.4												100.4	110.4																									314.4	241.3
			242.7	211.3												156.7	83.4																									302.4	224.5
			207.6	70.3												137.8	134.7																									277.9	19.2
			173.1	203.6												134.8	127.5																									283.8	98.3
			278.4	155.5												110.8	149.5																									239.4	113.6
			287.6	281.5												119.5	148.8																									380.2	265.3
			177.9	43.1												147.7	137.3																									194	189.8
			256.3	228.7												117.4	144.7																									266	26.8
			186.7	135												130.2	138																									301.2	311.2
			219.9	116.2												106.6	159.2																									296.9	235
			180.5	267.4												127.3	129.7																									441.3	176.6
			222.8	101.6												109.9	144																									234.9	232.6
			260.8	112.4												135	293.5																									342.9	184.1
			252.5	156.3												251.5	121.1																									243.5	17.6
			168	113.7												203.3	205.8																									205.2	153
			194.3	93.2												126.1	327.5																									489.4	181.9
			278.2	117.2												168.6	159.1																									227.6	152.2
			11.9	105.6												272.4	200.3																									193.1	216.7
			182.2	391.3												185.2	288.9																									182.3	222.2
			222.3	117.6												270.8	238.4																									109.1	193.3
			129.3	164.7												299.2	152.2																									61.4	255.5
			139.9	268.4												257.7	160.6																									73.8	229.2
			210.9	64.2												239.4	266																									42.3	264.4
			77	45.7												239.7	259.1																									48.6	246.5
			32.9	407.1												228.2	255																									66.7	254.5
			376	37.1												215	237.5																									136.2	183.2
			35.4	35												250	178																									156.6	266.5
			42	27.4												170.2	199.6																									105.7	259.8
			100.1	67.2												252	110.3																									169.8	205.5
			14.4	80.3												246.5	224.5																									201.9	273.3
			24.6	129.2												237.8	139.7																									116.1	208.5
			155.5	65.1												227.6	251.4																									208.7	191.4
			101.4	126.2												245.3	209.4																									188.4	256.2
			118.1	163.9												196.9	131.7																									194.9	295
			106.7	20												239.2	95.7																									209.1	244.2
			125.2	150.2												238.9	171.6																									256.8	206
			117.7	38.5												163.8	185.2																									243.2	212.3
			112.9	190.8												238.2	165.7																									256.8	295.3
			137.1	154.9												245.1	18.6																									267.4	293.7
			131.3	116.9												231.4	307																									266.1	284.8
			104.8	181.2												231.2	287.7																									231.5	278.3
			121.3	212.2												230.6	321.5																									250.1	254.2
			135.3	204.9												237.3	319.1																									232.3	268.4
			192.7	237.6												170.2	262.3																									281.7	260.1
			164.4	178.6												225.7	266.2																									213.1	330.7
			161.5	156												211.2	85.5																									249.1	234.4
			228.4	102.5												226.5	227.5																									250.3	315.3
			114	127.7												135.1	123.8																									251.4	255.1
			155.3	124.5												223.2	236.1																									266.1	287.9
			180.4	165.5												221	237.4																									291.2	285
			163.5	175												143.8	237																									278.4	282.1
			153	108.7												299.3	153.3																									253.9	299.3
			202	211.8												230.7	211.3																									292.7	282.3
			232.6	173.5												197.7	222.5																									291.5	221.1
			176.7	198.5												219.2	222.9																									254.8	289
			173.9	90.1												145.9	205.5																									254.7	291.7
			169.2	229												230	232.3																									283.1	378.4
			288.1	197.8												217.1	111.4																									187.9	268.6
			212.7	252.6												222.9	108																									265.3	330.2
			227.3	67.9												214.3	162.2																									258.9	373.4
			174.9	166.4												168.5	189																									289.6	224
			165.9	91.4												207.7	81.5																									263.4	245.5
			145.4	87.3												203.9	218.5																									273.4	340.4
			229.5	161.5												205.1	57.6																									213.7	370.3
			204.6	247.4												196.2	143																									269.3	394.1
			187	78												184	155.8																									247.7	387.5
			223.5	86.9												201.6	49.9																									264	382.3
			221.4	84.7												170.6	158.3																									290.4	405.3
			171.5	199.5												163.7	96.8																									301.7	320.2
			287.3	61.3												210.5	115.5																									274.1	363.1
			245.4	231.6												183	123.5																									284.5	412.4
			214.7	252.9												199	121.7																									276.6	376.3
			222.6	212.9												181.9	105.1																									279.3	190.7
			131.9	178												218.6	241.5																									268.8	172.2
			186.6	125.7												133.7	125.3																									316.7	347.3
			279.1	118.4												219.6	121.2																									258.2	403.8
			174.8	196.7												215.2	103.7																									293.6	169.2
			190.1	112.1												168.8	112.1																									299.4	175.9
			154.1	309.5												52.2	112.4																									280.8	96.7
			258.6	91.9												25.4	114.3																									223.8	181.5
			292.8	228.1												16.9	112.1																									307.4	51.3
			206.8	199.5												76.6	131.5																									336	132.9
			162.4	142.4												18.9	112.2																									299.9	31.5
			233	217												370.6	110.8																									217.7	97.6
			306	162												22.9	96.6																									227.9	262.4
			237.6	349.7												319.7	113.6																									301.6	179.1
			194	153.1												230.7	120.3																									222.8	182.8
			105.6	187.4												240.7	131.6																									209.6	227.3
			270.8	164.9												360.1	281.1																									301.5	220.6
			166.2	295												306.9	307.4																									307.8	272.5
			166.1	197.7												325.8	245.8																									247.3	255.5
			263	149.9												365.9	232.7																									312.3	315.5
			178.5	248.7												216.6	265.7																									239.3	240.9
			263.7	189.3												230.4	256.9																									278.2	305.9
			234.3	287.2												289.9	250																									192.7	271.9
			60.1	264.5												245.8	162																									262.4	199.9
			108.3	281.7												218.5	195.9																									39.8	300.4
			216.5	317.4												235.2	211.1																									213	260.4
			223	65.2												283.6	237.2																									253.7	246.1
			105.3	98												39.8	197																									343.4	305.8
			93.2	99.1												250.2	214.1																									271.1	263.2
			48.9	105.9												319	172																									321.6	252.4
			115.8	26.8												255.1	248.9																									308.2	236.3
			127.6	89.3												277.4	176.3																									322.3	179.9
			120.3	117.8												307.1	256.3																									325.6	265.7
			79.6	119.3												232.8	243																									312.4	284.3
			75.8	135.3												264.5	241.5																									241.8	368.1
			75.5	136.2												245.1	217.2																									344.4	270.8
			130.5	107.8												226.3	196.7																									284.7	216
			136.2	180.2												198.5	238.8																									345.7	353.5
			137.3	252.5												150	151.2																									227.4	247.9
			102.3	248												220.2	232.5																									318.2	224.4
			94.2	165												222.5	131.2																									319.9	299.4
			68.3	242.7												214.6	228.1																									295.8	236.7
			73.3	142.3												161.4	228.2																									357	275.9
			15.3	113.6												186.8	220.9																									255.8	288.1
			19.2	211.6												218.7	239.6																									331.4	317.5
			14.9	276.1												202.5	224.3																									214.9	275.5
			41.1	183.1												69.7	204.1																									266.5	250.1
			105.1	169.8												202	218.7																									197.5	292.5
			96.8	198.5												256.3	290.6																									274.6	283.7
			80.6	292.8												194.2	213.8																									408.1	223.6
			104.4	171.4												270.6	123.4																									366.6	242.1
			95.7	161.9												228.2	211.2																									233.2	292.5
			148.1	181.3												47.4	203.4																									389.2	351.6
			117.7	193.3												168	216.6																									295.4	276.5
			161.6	201.9												252.3	199.4																									262.5	289.9
			142	208.9												221.1	110.9																									199.4	332.3
			144.4	197.6												190.3	189.3																									392.4	276.7
			143.3	210.3												151.8	201.2																									278.9	281.9
			162.1	175.5												205.6	195.9																									408.1	264.2
			157.5	164.9												156.1	238.4																									304.8	332.1
			109.1	265.4												195.4	212.6																									203.7	253.8
			225.9	211.5												191	185.5																									234.7	168.9
			192.7	217.7												179.2	196.3																									408.6	230.8
			186.8	195.2												177	213.4																									254.4	317.7
			142	189.8												38	205.6																									354.5	256.9
			134.2	207.4												96.3	114.4																									341.8	250
			120.1	204.7												88.1	173.8																									218.5	373.3
			126.8	171.7												274.4	226.1																									369.1	316.5
			162.9	226.3												285.7	221.8																									215.3	299.1
			149.6	239.8												435	111																									475	287.8
			169.3	138.9												131.2	215.9																									359.1	299.8
			184.8	335.1												355.1	181.5																									496.5	95.6
			179.7	270.1												213.6	112.8																									335.7	129.8
			158.9	252												330.9	163																									398.8	108.1
			150.8	214.3												350.5	193.9																									98.7	176.7
			182.2	210.6												274.1	183.3																									430.1	123
			162.7	195.1												320	140.6																									267.3	111.9
			145.4	183.9												338.2	173.3																									247.5	175.2
			215	158.8												197.4	138.4																									268.4	30.3
			184.8	235.6												281.8	56.8																									278.8	113.8
			230.3	297.8												225.4	343																									266.9	146.7
			183.2	155.3												262.2	349.8																									259.8	164.1
			177.2	248												295.6	238.6																									306.1	151.3
			202.7	282												325.6	310.8																									315.8	168.5
			168.6	168.2												204	293																									307.4	155.5
			239.3	206.4												279.3	291.4																									365.5	311.9
			235.1	345.7												392	280.9																									299.5	179.1
			166.8	144.5												227.9	290.4																									293	279.9
			195.3	160.7												215	271.6																									268.9	238.1
			340.1	172.8												382.1	240.1																									343.6	197.7
			297.7	217.6												381.2	200.9																									344.7	183.4
			165.7	221.1												365.3	300.8																									301.5	228.9
			202	295.5												361	238.9																									235.8	137
			154.7	157.4												248.6	143.1																									230.3	291
			319.4	239.4												367.8	202.5																									319.3	213
			158.1	325.9												289.4	193.6																									278.7	261.8
			228.5	105.8												209.8	201.5																									203.8	241.9
			155.4	81.8												349.7	242.6																									309	260.8
			91.8	185												303.2	56.2																									316.3	123.1
			394.6	132.3												206.4	189.4																									332.2	115.3
			42.4	73.3												217.3	193.8																									335.7	274.7
			34.6	106.7												60.9	91.2																									133.4	288
			102.8	157.6												346.4	175																									27	260.2
			152.5	112.9												320	175.1																									223.2	21.6
			185.7	119.4												335.2	248.2																									322.2	309.2
			57.7	140.7												240.9	205.2																									196.6	227.3
			168.3	160.6												339	174																									254.2	207.3
			81.3	191.6												280.5	139																									199.9	252.8
			142.1	257.3												203	134.7																									125	216.3
			68.9	152												214.4	203.1																									111.7	39.3
			142.6	183												48.8	211.5																									229.7	215.6
			122	135.5												192.9	129.2																									286	268.8
			103.1	162.8												338	338.4																									245.2	37.1
			83.9	298.7												195.4	121.4																									132.1	254.6
			13.3	231.9												264.4	80.3																									175.5	18.2
			70.8	143.7												194.9	297.9																									258.8	79.6
			147.8	247.5												232.2	361.8																									191.9	99.8
			105.3	183.5												289.8	161.1																									346.4	123.9
			122.3	191.4												209.1	165.6																									183	186.7
			214.8	187												303.7	306.1																									176.8	199.6
			142.9	215.6												217.8	225.3																									238.9	208.9
			199.2	203.5												191.1	164																									268.5	225.8
			135.3	118.9												231	343.5																									348.2	232.4
			145.3	204.9												187.5	338.6																									229.8	222.9
			126.2	176.5												194.9	382.1																									376.2	246.2
			150.3	233												164.9	331.1																									266	236.4
			144.1	245.8												234.2	333.1																									206	238.2
			142.8	324												207.6	265.9																									287	251.4
			176.2	254.7												171.1	367																									202.8	252.6
			198.5	183.1												281.6	365.9																									199.5	55.5
			139.6	286.1												299.6	332.6																									241.2	264.4
			184.2	242.2												184.7	316.8																									262.1	283.4
			161.3	236.8												212.1	252.8																									325.1	188.3
			171.2	329												165.8	354.2																									180.7	279.8
			233.2	262.8												265.7	236.9																									186.9	218.8
			142	197.6												268.1	339																									334.5	278.3
			199.2	235.8												185.6	193.7																									289.2	297.1
			155.9	274.9												274.1	284.1																									340.9	297.7
			193.3	230.2												159.5	244.6																									109.5	302.7
			155	206.8												266.7	246.8																									352.1	69.8
			212.4	345.7												150	329.1																									364.2	309.3
			207.7	136.6												165.3	216.5																									157.4	229.4
			174.2	291.2												202.7	217.9																									200.8	243.3
			183.5	246.4												168.1	310.7																									199.1	313.7
			199.5	271												186.1	165.7																									219.3	301.3
			191.6	293.3												154.2	223.9																									207.1	320.1
			156.6	210.1												215.2	216.9																									26	248.2
			211.5	138.5												130.9	210.5																									217.5	269.7
			187.6	115.2												135.2	192.1																									213.6	207.9
			180.6	255.9												153.9	174.3																									177.5	325.5
			195.2	182.9												133.6	293.7																									249.4	244.3
			169.6	139.3												114.7	227.4																									240.2	212.2
			309.6	91.9												149.6	222.3																									184.1	328.1
			173.1	138.9												256.1	169.7																									252.5	241.5
			13.7	249.4												135.4	143.8																									232.9	252.9
			234.5	81.9												341.4	197.6																									252.1	240.3
			213	61.9												102.1	188.8																									182.9	226
			158.3	109.2												312.2	140.5																									258.7	197.7
			256.5	142.3												157.1	165.6																									255.3	151.1
			136.5	126.3												126.1	75.5																									193.3	244.8
			230.1	114												313.7	155.9																									279.4	337.3
			267.1	53.7												288.2	283.9																									274.2	340.5
			241.4	94.9												201.8	197.4																									275.5	221.4
			264.4	121.8												391.5	188.4																									277	182.3
			140	149.1												158.1	183.7																									246.7	324.3
			196.4	133.8												279.9	188.8																									235.5	209.7
			152.4	200.9												263.5	173.3																									260.2	215.5
			311.7	116.8												293.4	178.8																									264.4	163.5
			268.3	106.9												269.3	158																									273.5	251.1
			126.6	112.2												266.1	261.7																									202.2	202
			282.6	121.5												310.5	181.9																									231.6	344.2
			108.9	127												214.3	166																									214.1	218.4
			199.9	138.1												193.1	15.8																									309.8	224.4
			133.6	146.8												254.4	223.3																									215.4	334.1
			72	118.9												203.2	158.3																									265	345.4
			347.8	185.3												233.5	172.7																									218.5	208.7
			127.1	199.5												257.5	131.4																									306.6	345.8
			319.3	141.4												259.7	143.4																									314.2	204.3
			119	161.2												208.4	125.6																									219.9	186.4
			90.2	165.8												168.4	127.8																									269.9	219.9
			112.3	154.2												187	146.3																									258.3	207
			121.5	182.2												236	134.8																									235.6	212
			53	326												264.6	109.1																									264.6	337
			104.1	182												219.3	135.8																									306.9	185.5
			52.4	161.8												196.2	245.3																									228.2	178.9
			38	224.5												222.1	234																									318.7	237.6
			35.6	150.5												158.7	91.3																									293.3	341.7
			51.5	204.6												162	143.6																									237.6	232.8
			36.3	194.3												232.6	279.8																									318.7	274.8
			20.1	266												167.7	144.1																									316	357
			14.1	164.7												213	149.6																									260.3	241.6
			33.9	187.6												153.9	34.9																									279.8	175.5
			57	224.6												232.7	158.7																									307.2	213.9
			56	185.8												216.4	214.2																									317.7	255.8
			26.3	162.6												175.6	150.5																									268.6	370.2
			151.5	208.4												203.6	28																									290.2	370.1
			16.9	311												135.5	344																									317.9	198.6
			153.9	257.1												155.8	181.1																									266.4	186.5
			160.2	199.9												150.6	258.4																									243.3	254.6
			175.8	157.9												199.9	212.4																									332	374.1
			48	172.7												199.3	207.4																									346.5	260.6
			245.9	156.2												188.6	165.1																									305.7	237
			160.9	281.9												127.2	147.8																									253.3	209.1
			164.1	252.7												95.1	285.5																									366.5	215.8
			158.7	198.8												73.8	313.9																									280.1	377.8
			109	275.5												121.8	239.3																									326.2	205.5
			208.5	206.1												87.8	279.1																									286.1	252.5
			169	194												179.9	271.5																									293.6	228.5
			181	53.5												376	166.5																									317.6	241.8
			139.6	153.2												175.7	207.6																									260.5	235.9
			272	88.2												74.6	222.1																									346.8	272.6
			271.8	34.9												245.7	225.2																									245.5	256.7
			220.8	47.8												102.6	190.5																									233.2	228.1
			192.9	125.1												382.1	164.4																									293.6	240.3
			145.9	164.7												338.4	198.4																									289.4	223.5
			250.9	123.5												395.4	166																									344.6	388.2
			358.9	79												275.9	219.3																									32.7	260.3
			263.3	216.7												265.3	218.5																									396.3	398.9
			202.2	108.3												250	161.8																									303.6	275.4
			175.1	166.4												174.5	157.2																									208.5	256.4
			249.2	219.3												270.4	171.2																									363.5	400.9
			249.8	134.4												240	199.4																									375.6	390.6
			153.7	204.5												252.9	165.5																									394	261.3
			376.9	269.1												367.1	147.5																									305.8	285
			388.1	131.4												358.6	257.1																									287.9	282.2
			346.5	127												243.6	237.8																									429.9	291.7
			72.7	148.3												284.8	181.8																									381.9	257.8
			54.7	151.2												353.1	218.3																									204.2	359.8
			203.6	133.9												288.3	165.7																									73.2	330.9
			37.7	133.3												173.5	147.4																									280.1	403.4
			287.5	235.8												341.2	185.9																									285.3	234.3
			213.9	123.8												348.8	146																									86.7	293.7
			229.5	149.7												297.4	85.7																									36.8	241.8
			195.2	200.2												314.4	109.9																									85.1	284.9
			164.4	178.6												319.2	162.8																									57.4	406.3
			199.3	199.6												173.9	104.3																									59.3	240.4
			219.2	143.4												328	24.3																									15.2	255.8
			207.7	202.4												195.7	46.2																									114.1	420
			229.7	223.1												215	281.1																									130	411.1
			198	234.6												293.3	334.7																									172.3	280
			178.7	128.5												294.5	278.1																									47.9	353.7
			155.2	330.6												188.9	392.7																									18.5	313.9
			174.8	188.6												296.4	264.1																									196.1	360.6
			159.6	240.4												284.5	191																									241.6	428.8
			152.6	172.8												168.9	342.7																									150.2	404.2
			36.2	221.6												293.7	200.3																									142.6	417.8
			14.4	318.6												174.6	256.4																									273	293.8
			51.7	213.3												200.1	245.1																									179.8	338.3
			88.8	215.5												177.4	217.2																									239.3	426.2
			61.8	176.4												279.1	355.4																									194.7	248.1
			136.9	288.3												272	144.5																									238.1	261.9
			187.8	297.9												268.5	349.7																									229.3	428.8
			174.4	295.8												144.8	238.1																									218.8	240.5
			182.6	245												127	277.6																									264.9	355.5
			209.6	191.6												254.9	233.5																									242.1	311.2
			192.9	267.9												248.3	231.9																									257.9	417.9
			118.6	187.3												235.9	334.6																									259.6	290.2
			228.6	199.8												231	262.9																									282.5	314.2
			121.4	115.7												227.7	235.3																									254	358.1
			229.3	58.1												112.1	277.9																									283.9	278.2
			147.1	167.7												212.9	324																									319.7	264.2
			146.1	87												184.6	319.2																									308.3	296.1
			138.7	34.4												195.3	319.1																									225.3	310.1
			140.3	42.7												158.5	222.6																									298.7	399.1
			132.3	129.7												176	318.5																									243.4	323.6
			150.1	84.5												133.3	263.3																									222.6	241.9
			140.9	103.4												111.7	214.1																									251.8	447.9
			193	135.1												68.2	217.4																									276.4	327.9
			178.2	156												154.9	169.1																									384.1	336.8
			162.6	109.3												175.8	293.3																									269.4	266.3
			160.8	151.4												127.4	303.5																									374.2	294.6
			173.6	149.1												187.3	305.3																									331.9	303.3
			181.3	225.8												291.9	180.7																									266.9	252.8
			304.7	29												202	301.9																									258.4	464.6
			228.7	76.6												316.6	203.9																									284.8	313.6
			236.9	155.1												34.3	206.6																									271.2	452.1
			295.1	92.5												229.9	219.1																									317.5	343.5
			186.2	198.9												346.3	174.7																									279.7	345
			248.3	214.7												133.4	179.6																									245.7	362.6
			276.4	220.6												290.9	288.7																									235.8	453.6
			105.7	184.6												269.7	171.7																									312.6	408.8
			147.6	113.5												300.6	206.1																									293.2	318.9
			169.7	198.1												219.7	282.2																									380.9	333
			43.4	139												261.4	149.6																									249.8	340.4
			241.8	212.5												190	144.9																									342.5	16.5
			236	103.4												329.1	274.1																									270.1	29.4
			226.7	246.7												175.9	167.7																									254.2	15.3
			246.8	206.9												265.6	171.6																									274.3	76.8
			213.3	178.1												217.7	260.3																									267.4	28.2
			207.9	221.2												220.2	254.2																									313	134.9
			220.7	199.2												224.5	131.8																									322.8	122.7
			199.7	401.9												233.2	250.4																									314.5	94.8
			205.3	331.6												216.3	246.2																									367.1	109.1
			231.5	247.7												222.1	122.3																									307.7	135.2
			377.8	273.7												211.5	249.2																									301.1	108.8
			190	283.7												213.8	240.4																									271.4	95.9
			189.4	262.3												228.7	237.6																									344.8	83.9
			146.5	65.1												231.8	130.8																									303.4	153.9
			151.5	57												285.1	212.4																									236.9	151.2
			145.2	12.2												215.3	107.8																									231.7	136.8
			153.6	36.1												190.1	168.8																									320.9	114.3
			67.9	90.2												201.3	86.9																									280.6	119.2
			92.3	116.5												164.7	281.4																									314.8	157.8
			108.7	66.1												246.5	203.6																									323.9	135.4
			89.3	109.3												259.2	312.7																									334.2	168.9
			110.4	74.4												236.5	287.9																									337	120.7
			11	109.1												169.8	155																									101	165.4
			39.2	159.7												252.7	15.3																									103.6	161.4
			64.2	163.2												170.5	137.8																									125.7	138.1
			86	46.9												163.9	293.2																									132.9	175.9
			9.8	153.3												190.4	194																									137.2	176.9
			112.7	93.4												199	207.7																									194	160.9
			124.9	248.5												172.2	218																									140.1	176.3
			124.2	94.9												143	270.7																									158.7	200.3
			139	213.1												158.2	179.4																									168.3	84.5
			170.5	186.5												173.9	244.2																									155.2	164.8
			206.5	169.7												83.8	184.7																									147.3	168.2
			80.5	84												129.5	193.3																									117.6	88
			183	285.6												115.8	250																									146.4	184
			216	138.1												98.8	205.9																									156.1	170.4
			103.4	200.5												87.6	271.1																									130.8	198.7
			135.3	173.4												48.2	101.2																									146.2	174.4
			102.3	205.3												208.1	207.4																									198.8	188
			105.6	271.8												241.2	110																									288.1	124.2
			266.5	339.8												202.2	212.4																									180.1	208.1
			128.1	170.2												172.4	278.4																									145.4	197.3
			108.5	68.8												142.3	120.7																									154.8	212.4
			286.5	220.1												187.2	176.9																									290.4	165.4
			157.6	355.5												206.7	164.2																									232.6	188.8
			196.6	279.4												127.8	240.4																									162.4	154.3
			224.1	241.9												138.7	182.3																									205.9	129.5
			287.4	252.2												182.4	171.5																									183	134.4
			302.9	357.4												145.6	234.5																									126.7	116.6
			191	215.4												339.1	183.8																									207.7	241.4
			274	25.7												185.5	174.1																									298.3	154.6
			49.8	211.6												64.1	122.6																									188.2	242.4
			147.6	229.4												227.5	181.9																									262	217.2
			42.4	197.7												144.2	233.5																									108.3	214.8
			370.2	63.7												176.6	163																									180.7	130.9
			337.4	123												185.1	224.8																									218.3	143.8
			312.9	156.7												238.5	200.1																									143.6	227
			251.9	91.8												107.1	146.1																									246.5	240.4
			271.9	91.9												225.6	217.3																									411	222.2
			257.9	58.9												233.1	198.8																									79.6	145.4
			265.4	24.2												54.3	184.5																									307.2	35.4
			416.6	64.6												212.2	196.3																									189.3	192.2
			40.7	90.1												205.3	170.8																									287.6	183.2
			74.7	115.2												218.3	168.3																									284.1	273.7
			230.3	149.9												227.5	151																									270.1	225.8
			301.7	155.2												230.8	145.8																									225.3	168.2
			205.9	192.3												180.5	144.8																									240.6	186.8
			52.2	185.7												231.9	134.3																									261.7	144.5
			159.6	222.4												120.2	134.3																									261.1	258.7
			124.3	169												8.5	120.6																									291.8	218.2
			80.1	251.5												161.2	90.7																									26.5	168.5
			132.5	193.9												146.3	20.5																									34.1	133
			94.9	250												347.4	201.8																									80.5	203.6
			51.3	229.9												360.1	163.6																									75.2	243.4
			10.5	191.5												285.2	161.9																									133.3	221
			42.8	134.2												196.4	81.4																									136.7	227.7
			57.3	144.2												168.7	218																									149.5	221.7
			68.4	156.8												298.9	128.9																									166.8	160.1
			99.2	191.9												301.9	200.1																									177.5	164.7
			54.8	215.9												224	254.7																									175.6	214.1
			127.7	170.5												30.7	254.6																									67.6	111.5
			127.3	207.3												165.9	148.1																									68.2	74.8
			162.6	316												172.5	394.5																									222.4	299.4
			178.7	346.5												171.7	69.4																									235.2	132.7
			155.9	183.5												143.5	172.1																									224.5	87.2
			140.3	160.3												167.4	203.9																									255.8	263.4
			29	311.4												158.6	177.2																									17.8	170.5
			183.2	37.7												147.9	245.2																									36.3	198.6
			137.3	226.6												141.4	213.8																									280	229.4
			182.4	164.6												131	255																									286.8	244.4
			147	208.6												88.5	206.5																									286.7	208
			149.4	386.2												26.4	182.9																									288.2	350.3
			131.9	113.1												223.6	190.1																									267.6	312.9
			136.6	146.1												261.8	235.6																									197.7	305.1
			206.5	271.4												242	133.9																									186.4	245.9
			141.6	72.2												218.1	23.4																									153.8	359.3
			189.4	60.9												226.3	22.7																									38	270.6
			238.7	320.3												199.8	214.7																									301.4	332.7
			181.3	293.9												180	185.4																									258.6	259.2
			137.9	263.6												326.5	415.4																									304	202.5
			218	135.6												211	348																									311.6	285.3
			148.1	275.5												185	258																									262.1	226.6
			141	333.2												192.6	144.4																									134.7	187.6
			167.8	44.7												279.9	129.2																									311.2	216.5
			146.3	16.6												161.8	82.2																									264.1	227.8
			140.5	103.3												26.7	218.5																									251.5	312.9
			261.2	221.5												270.9	70.9																									233.9	227.5
			286.2	246.1												264.3	192.1																									319.8	304.3
			278.8	52.9												255.1	33.1																									305.9	349
			338.3	44.3												337.2	173.3																									321.6	183
			265.9	117.4												218	169.5																									218.3	285.6
			324.9	125.9												226.7	170.1																									329.3	293.8
			117.2	12												211.6	111.6																									168.5	439.2
			293.2	55.2												78.3	171.3																									218.9	286.1
			88.8	83												241.1	156																									210.8	181.8
			259.7	108.1												163	145.9																									235.1	263.1
			280.5	104.5												179.6	127.6																									226.9	261.6
			286.8	85.1												94.8	116.7																									207	370.5
			19.2	14												48.8	117.5																									344.3	77.3
			296.8	77.8												387.9	117																									339.5	58.5
			267.3	145.5												130.2	110.1																									165	90.4
			218.4	181.4												164.3	109.1																									209.5	88.8
			231.6	136.6												157.7	90																									195.3	90.4
			382.2	116												192.4	124																									238.3	130.9
			271.1	162.9												205.1	221.7																									121.4	153.4
			75.3	194.1												153.9	237.4																									200.8	161.5
			64.9	171												121.3	162.1																									123.4	13
			143	182.7												223.1	246.2																									182.6	208.6
			125.8	144.2												217.3	113.2																									264.4	275.4
			98.4	201.3												256.4	302.7																									218.2	277.7
			189.5	195												212.2	260.1																									254.9	43
			202.5	139.6												196.9	250.3																									213.7	173.4
			108.8	98.4												221.4	322.5																									353.7	298.3
			114.6	170.9												210.3	279.2																									354.4	91.9
			125.8	159.8												186.2	305.2																									327.1	273.5
			158.7	202												193	182.7																									356.6	163.6
			178.2	178.1												163.6	221.2																									314.1	211.9
			184.1	200.3												66.9	185.3																									206.5	191.8
			246.6	252.5												151.9	119.4																									359.3	305.1
			267.6	231.4												145	19.4																									235.4	277.4
			251.5	56												135.7	126.7																									186	308.7
			217.9	181.6												35.6	169.7																									175.7	328.7
			284.5	268.7												42	98.4																									125.9	335.1
			66.9	42.7												35.7	132.4																									203.2	232.6
			45.6	33.8												43.6	264																									341.7	337.5
			240.4	489.8												28.7	205.9																									362.7	187.5
			352.2	154.3												162.2	203.9																									178.3	264.6
			13.1	411.1												162.4	38																									149	302.8
			11.5	222.2												197.6	207.6																									198.2	207
			204.8	231.6												223	339.8																									184	303.7
			93.1	23.6												187.3	273.5																									279	347.7
			317.9	453.3												223	233.6																									213	145.8
			240.4	282.7												215.9	248.1																									356.1	186.8
			169.2	250.5												254.4	37.7																									375.9	354.1
			128.9	93.5												249.5	253.8																									240.7	199.3
			224.2	138.6												239.8	142.1																									330.9	227.2
			104.5	16.1												230.6	171.2																									244.7	265
			123.8	55												233.4	236.6																									361.8	184.5
			219.4	62.4												222.2	132.9																									358.9	248.6
			107.5	181.6												269.8	130.8																									383.3	336.8
			210.2	180.4												222.5	200.2																									221.9	181.7
			62	208												253.3	165.9																									271.3	220.4
			291.4	108.1												261	130.6																									382.2	190.7
			176.5	249.8												234.9	68																									367.3	369.1
			239.4	134.1												251.3	23.1																									202	357.4
			91.1	100.8												242.7	58.2																									261.1	375.6
			184.6	154.4												273.7	216.7																									244.2	22.4
			110	162.6												315.6	233.4																									374.3	218.2
			253.1	165.1												296.9	212.4																									305.5	207
			194.9	55.4												311.4	266																									318.8	326.4
			163.4	333.2												327.2	259.7																									257.6	382.1
			302.7	271												26.6	248.2																									294.7	76.2
			114.6	244.1												351.6	289.4																									380.3	377.9
			175	130.5												335.7	187.3																									238.3	123.3
			167.3	184.3												379.7	281.7																									388.2	252.5
			112.5	182.3												387.1	293.9																									295.3	141.8
			149.3	181.9												387.4	310.6																									310.3	80.1
			108.8	275												13.9	304.7																									394.2	198.2
			172.6	159.3												118.8	259.9																									263.2	220.2
			107.5	179.8												171.3	296.8																									351.9	342.6
			177	158.7												130.3	291.3																									267.8	388.9
			47.2	120.1												144.3	320.3																									286.4	195.2
			119.9	144.9												147.5	255																									311.1	183.7
			61.8	117.9												195.7	329.5																									217	163.4
			154.3	131.8												174.5	175																									264.2	145.9
			13.7	16.2												180.1	367.5																									281.6	396.3
			66.4	249.4												167.7	267.7																									302.5	230.7
			65.5	197.1												185.7	129.6																									248	345.9
			57.7	164.9												234.8	411.2																									411.7	211.7
			62.4	283.3												257.7	22.7																									229.3	246.6
			149.4	309.6												294.5	32.4																									259.1	385.7
			67.1	302.7												295.5	19.8																									303.3	237.9
			132.3	162.8												282.4	124.4																									219.7	226.1
			136.9	30.8												170.6	123.5																									328	216.4
			64.1	11.3												277.9	154																									425.3	235.7
			86.7	152.6												250.4	157.3																									233.9	398.8
			88.8	146.9												267.7	92																									271.9	273.1
			73.6	247.1												152.1	185.3																									292	332.8
			63.4	192.9												278.4	165.8																									332.9	261.7
			39.1	97.1												324.9	183.9																									307.1	409.6
			21	11.8												184.3	115.2																									375.9	286.4
			219.6	123.1												210.9	94.9																									250.3	241.1
			234.2	224.9												165.1	124.4																									423.3	362.7
			86.3	131.5												121.4	205.9																									216.6	253.8
			21.8	169.4												43.7	166.6																									252.8	225
			191.5	126.3												150.5	152.3																									244.5	226.4
			94.1	137												220.4	288.3																									319.1	261.2
			34.4	87.2												225	220																									370.7	207.2
			142.9	70.7												235.7	240																									364.4	289.2
			293	87.6												206.1	173.6																									258.5	342.4
			168.8	95.5												206.5	301.8																									404.6	308.1
			227.8	116.1												50.6	250.2																									208.5	220.6
			242.1	127.5												217.8	182.6																									275.3	385.8
			77.7	14												295.6	181.3																									222.4	255.4
			229.6	28.1												210	191.1																									346	423.8
			231.8	22.2												237.7	83.7																									345	413.7
			147	55.2												381.1	182.6																									353.4	346.4
			150.9	52.8												385.7	292.2																									242.5	198.3
			137.4	32.5												391.7	208.8																									325.9	264.3
			232.7	71.7												199.6	158.4																									301	357.9
			129	147.4												200.9	210.1																									209.2	277.5
			284.8	237.1												165.2	267.7																									348.3	399.7
			132.3	184.6												128	273																									302.3	280.1
			126.3	119.3												154.5	217.8																									313.2	331.1
			137	218												153.1	164.9																									246.3	296.7
			153.7	116.3												167.3	190.7																									24.3	238.2
			238.6	188.7												177.8	215.7																									20.1	238
			166.7	159.9												192.8	132.5																									44.8	269.3
			250.5	151.4												40.7	241.2																									19.7	417.3
			154.4	76.1												209	185																									94.5	264.1
			92.7	93.8												172.9	389																									149.4	229.1
			176.6	200												214	30.1																									104.2	334.5
			163.6	84.6												215	114.4																									114.9	263.1
			336.7	169.8												219.6	26.9																									147.8	294.2
			214.4	137.9												199	130.7																									148	225.9
			164.7	213.4												238.3	111.5																									153.3	347.2
			120.4	138.9												154.2	128.9																									107.1	446
			285.5	160.6												146	142.8																									138.7	234.4
			162.8	127.4												229.8	176.8																									136.4	293.1
			403.5	74.1												205.9	181.3																									164.3	342.3
			285.3	37.9												197.7	180.2																									168.1	333.1
			214.9	134.1												206.7	212.5																									115.8	282.5
			193.5	185.3												234.2	262.6																									170.5	278.8
			174.2	197.9												173.6	294																									165.6	230.5
			47.5	198.6												249	201.1																									182.1	303.1
			13.5	206.7												312.7	238.4																									172.2	309.4
			94.4	252.4												348.9	192.5																									190.4	222.3
			64.8	231.7												191.5	367.3																									153.8	347.5
			83.2	117.4													398.5																									183.6	237.9
			62.9	267.6													32.2																									190.5	319.3
			97	203.8																																						126.1	235.6
			12	219.9																																						178.3	289.8
			37.9	181.5																																						116.5	297.9
			58.1	208.8																																						172.8	247.1
			27.4	104.4																																						120.4	241.5
			72.6	281.3																																						127.9	310.9
			34.3	329.5																																						182.4	306.2
			98.5	97.1																																						123.7	231.2
			76	217.6																																						190.3	368.5
			60.9	137.5																																						184.6	262.4
			69.2	52.4																																						135.1	260.9
			32.6	166.7																																						189.6	292.5
			54.3	109.1																																						222.4	232
			10.9	41.3																																						158.8	311.3
			31.3	92.7																																						159.3	300.7
			35.1	95.6																																						141	247.8
			240.9	105.2																																						240	293.5
			236.9	112.6																																						225.8	330.1
			54.7	109.8																																						204.2	274.8
			198.8	69.8																																						234.6	411.7
			107.9	66.2																																						142.1	224.9
			236.3	106.6																																						215.9	237
			169.9	36.8																																						219.5	280
			232.6	93.7																																						97.6	292.6
			119.5	49.2																																						206.8	261.5
			146.9	34.6																																						155.6	216.5
			156.3	68																																						218.4	326.1
			153.3	35.2																																						246.6	287.6
			217.5	46																																						145.2	239.2
			192.5	67.8																																						185.1	357.9
			178.6	52.2																																						156.7	273.3
			240	40																																						253.7	346.8
			262.3	259.6																																						156.9	255.5
			285.1	86.1																																						174.6	286.2
			236.4	239.8																																						84.4	376.8
			153.7	105.9																																						149.4	308.5
			179.7	95.8																																						226	294.5
			138.6	113.1																																						198.5	295
			179.6	165.1																																						170.5	444.6
			170	134.9																																						154.9	285.4
			138.1	194.6																																						237.6	304.4
			193.9	113.6																																						113.3	89.3
			198.3	176.6																																						205.9	100.1
			192.1	232.5																																						254.8	159.4
			135.9	344.2																																						308.3	104.2
			107.2	203.3																																						227.8	148.3
			223.9	92.5																																						179.7	152.1
			198.5	214.4																																						312.7	160.8
			186.8	204.7																																						150.7	172.1
			153.6	103.2																																						174.9	138.9
			224.6	264.6																																						196.5	162.6
			228.4	77.7																																						179.8	145.9
			241.1	155.5																																						196.8	191.3
			234.6	212.4																																						101.7	94.7
			111	170.3																																						329.2	89.2
			245.7	220.2																																						175.8	106.2
			91.3	206.5																																						255.5	185.8
			61.2	102.4																																						315.5	193.8
			101	235.3																																						72.7	181.6
			82.2	184.8																																						268.3	205.5
			201.2	201.1																																						292.1	179
			195.6	61.2																																						184.7	157.1
			282.3	258.8																																						196.4	185.4
			141.2	263.5																																						324.7	159.8
			89.6	177.9																																						235.2	193.7
			207	117.5																																						345.2	210.9
			148.8	290.8																																						215.5	113.3
			47.1	127.1																																						303.5	212.7
			57.1	258.3																																						285.1	216.3
			205	74																																						264.8	206.8
			166.2	106.7																																						296.3	227.6
			115.4	47.3																																						219.9	218.6
			125	30.8																																						267.1	206.9
			128.9	43.6																																						249.5	115.1
			120.4	271.8																																						274.4	173.7
			84.5	211																																						214.1	195.3
			96.3	120.2																																						395.1	104.4
			81.3	18																																						294.5	177
			90.9	117																																						253.9	104.6
			58.8	70																																						237	135.9
			99.8	89.3																																						280.4	252.1
			21.9	13.1																																						302.8	216.7
			71.4	94.1																																						308.2	142.8
			197	80.9																																						32.6	104.8
			197.4	126.3																																						77.5	101.4
			129.1	197.2																																						79.5	269.8
			225.2	209.5																																						81.7	209.7
			199.9	198.6																																						148.9	115.4
			122.9	141.8																																						152.4	206
			155.2	244.6																																						163.8	122.1
			161.3	219.8																																						182	217.5
[truncated: 971 more rows]

## Sheet: Figure 6
Figure 6a	wt vs Ccr7-/-												Figure 6b	Ccr7-/- PBS vs Ccr7-/- PTX												Figure 6c	DO11.10 vs DO11.10 Ccr7-/-												Figure 6d	OT II PBS vs OT II PTX
total cell number			parenchyma			sinus system			migration distance				total cell number			parenchyma			sinus system			migration distance				total cell number			parenchyma			sinus system			migration distance				total cell number			parenchyma			sinus system			migration distance
wt	Ccr7-/-		wt	Ccr7-/-		wt	Ccr7-/-		wt	Ccr7-/-			Ccr7-/- PBS	Ccr7-/- PTX		Ccr7-/- PBS	Ccr7-/- PTX		Ccr7-/- PBS	Ccr7-/- PTX		Ccr7-/- PBS	Ccr7-/- PTX			DO11.10	DO11.10 CCR7-/-		DO11.10	DO11.10 CCR7-/-		DO11.10	DO11.10 CCR7-/-		DO11.10	DO11.10 CCR7-/-			OTII PBS	OTII PTX		OTII PBS	OTII PTX		OTII PBS	OTII PTX		OTII PBS	OTII PTX
193	98		166	42		27	56		52	27.8			206	327		107	105		99	221		10.1	11.5			45	18		28	2		17	16		46.4	400.2			39	25		22	2		17	23		283.6	54.8
195	140		162	54		33	86		40.2	38.6			252	262		107	81		145	181		17.2	14.5			43	28		20	8		23	20		44.8	46.8			33	24		23	3		10	21		23.9	55
169	122		144	61		25	61		29.5	23.9			265	289		114	109		151	180		9.7	18.6			50	10		34	3		16	7		49.3	43.1			42	19		17	1		25	18		309.9	67.1
137	134		103	45		34	89		30.3	41.2			233	341		109	107		124	234		25.2	31.6			51	18		17	6		34	13		49.6	79.2			41	15		25	2		16	13		171.1	45.8
68	38		59	31		9	7		86.6	12.4			112	145		48	54		64	91		25.4	13.7			18	22		5	3		13	18		63.6	11.9			141	65		80	3		61	62		166.6	66.6
82	40		78	33		4	7		110.8	9.5			110	134		62	53		48	81		46.1	51.4			52	43		16	12		36	31		65.7	96.6			85	49		41	1		44	48		208.5	125.8
101	31		97	22		4	9		53	140.8			106	145		60	76		46	69		32.4	37			35	34		12	9		23	24		85.5	88.8			115	57		57	1		58	56		262.8	84.4
48	26		37	22		11	4		150.7	19.1			133	152		79	67		54	85		15.7	70.8			55	47		34	16		21	31		141.6	29.5			83	41		24	2		59	39		168.3	78.7
150	149		120	70		30	79		133.1	14.5			135	204		62	85		73	120		21.8	19.6			43	18		9	5		34	14		121.5	27.5			110	38		76	2		34	36		99.2	69
162	179		138	90		24	89		35.2	19.7			147	165		63	72		84	93		19.9	18			64	24		15	7		49	17		117.7	28.1			49	19		36	2		13	17		154.9	74.2
139	155		105	87		34	68		97.8	24.4			156	143		61	42		95	100		31.1	28.8			30	24		6	7		24	17		168.4	93.8			74	49		43	3		31	46		230.2	31.4
138	151		112	69		26	82		141.2	200.2			117	198		48	62		69	136		43.4	15.2			39	27		13	10		26	16		195.5	13			47	23		33	1		14	22		263.7	50.6
99	59		90	50		9	9		162.6	141.3			124	134		58	37		66	96		38.1	99.1			50	29		46	13		4	16		157.2	53.8			68	49		59	6		9	43		231.5	23.6
113	57		102	38		11	19		127.4	128.7			123	162		60	48		63	114		252.1	17.1			91	34		73	14		18	20		207.5	34.2			30	23		21	2		9	21		47.1	15.7
69	34		61	24		8	10		59	120.6			119	162		50	50		69	112		21.2	19.9			63	12		57	7		6	5		61.9	27.3			70	18		53	1		17	17		165.2	32.9
86	36		81	25		5	11		183.7	54			92	168		51	49		41	120		65.1	119.8			62	20		35	7		27	13		338.4	44.6			32	19		27	1		5	18		146.4	9.6
60	20		44	13		16	7		158.5	41.4			245	267		93	84		152	184		159.4	13			35	23		2	0		33	23		287.8	17.1			81	23		41	0		40	23		134.2	99.1
75	46		60	28		15	18		31.7	58.1			270	294		107	73		163	221		80.3	255.5			33	18		4	2		29	16		86.4	40.4			65	23		27	0		38	23		174.9	17.3
52	23		38	16		14	7		55.3	19.8			286	269		91	69		195	199		57.4	239.3			29	13		9	1		20	12		323.9	16.7			62	31		27	10		35	21		160.4	102.5
63	29		48	12		15	17		237.8	11.6			265	292		92	71		173	221		111.4	27			41	16		9	7		32	9		424.6	37.2			46	21		11	2		35	19		169.6	19.3
99	104		79	46		20	58		101.7	44.5			62	24		9	0		53	24		127.3	25.6			41	31		15	8		26	22		144.8	400.1			116	72		16	4		100	68		153.3	61.9
71	102		54	43		17	59		64.9	132.2			33	15		5	1		28	15		28.8	32.4			64	53		21	8		43	45		311.4	33.8			110	53		14	2		96	51		185.2	12.9
90	117		70	57		20	60		155.8	132.5			21	16		2	1		19	15		44.9	65.7			51	59		15	12		36	47		131.7	39.6			159	68		30	5		129	64		193.8	60.1
71	109		50	39		21	70		182.5	117.1			39	17		2	0		37	17		37	72.9			53	40		21	10		32	30		109.7	92.8			118	70		29	3		89	67		197.9	119.8
51	48		28	9		23	39		231.9	34.3			165	133		68	39		97	95		36.4	22.7			15	17		4	7		11	10		136.9	65			82	37		19	2		63	35		96	92.9
65	55		33	12		32	44		255.2	77.4			155	128		83	50		72	78		58.3	43.9			9	10		6	2		3	8		167	17.9			48	15		7	1		41	14		199.5	10.6
53	25		30	5		23	21		249.9	59			169	148		63	49		106	98		127	19.3			12	17		5	3		7	13		121.7	8.9			127	57		29	3		98	54		135.4	22.6
37	30		24	3		13	26		246.9	90.2			154	124		66	39		88	86		94.1	14.5			11	17		5	4		6	13		105.8	8.1			38	17		8	2		30	15		102.5	66.1
173	112		114	40		59	71		256.7	30.9			45	38		19	9		26	28		90.7	117.2			38	46		24	9		14	37		22.1	39.9			110	56		50	5		60	52		174.1	21.4
182	145		125	50		57	96		144.1	97.4			61	39		19	19		42	20		110.2	28.6			40	53		26	18		14	34		33.7	10			88	54		28	2		60	53		150.3	17.4
147	106		101	43		46	63		221.1	119.6			49	28		14	7		35	21		140.6	13.5			43	40		24	14		19	26		65.1	442.3			99	43		44	5		55	39		148.3	75.1
195	128		124	44		71	84		234.2	35.3			33	29		10	6		23	23		84.3	63.7			44	52		25	12		19	40		86.8	194.8			83	31		29	4		54	28		180.1	22.9
10	19		6	7		4	12		197	31.4			123	89		58	20		65	69		33.1	39.5			45	48		25	17		20	30		147.6	19.4			94	54		45	8		49	45		142.2	32.8
4	10		4	0		0	10		237.7	36.2			101	69		46	16		55	53		25.7	14.7			40	36		21	14		19	22		133.6	23.7			86	32		51	6		35	26		151.4	11.9
9	9		8	3		1	6		226.4	126.2			150	93		46	28		104	65		139.4	40.9			41	33		26	12		15	22		129.9	31.4			111	27		61	6		50	21		137.8	12.6
10	14		8	3		2	11		231.6	111.5			164	84		57	25		107	59		265.1	21.7			42	36		30	19		12	17		57	285.1			112	40		54	12		58	28		94.9	23.5
									202.3	118.4			105	87		60	37		45	49		45.6	19.6			96	90		29	11		67	79		155.9	21.3			133	69		51	4		82	66		153	11.1
									247.4	80.9			120	88		38	30		82	58		105.7	12.9			93	84		23	11		70	73		114	34.4			114	46		38	5		76	42		149.7	63.7
									236.2	56.6			120	71		67	27		53	44		98.7	88.9			118	87		37	12		81	75		103.4	14.8			117	79		32	5		85	75		136.6	99.5
									195	83.4			131	103		77	49		54	54		74.8	68.7			121	98		34	10		87	88		143	64.7			94	86		31	3		63	83		107.7	18.4
									208.1	90			161	127		75	56		86	71		11.1	86.7			30	34		24	7		6	27		69.1	35.2												136.2	21.2
									248	67.7			125	98		61	31		64	68		18	66.5			27	21		11	9		16	12		92.1	126.5												9.8	48.5
									12.3	57.6			160	116		89	41		71	76		102.9	29.8			32	29		20	10		12	19		45.3	52.5												182.1	36.6
									244	58.1			142	89		71	34		71	55		95.3	49.3			25	23		12	7		13	16		25.8	27.1												168.6	15.3
									213.4	56.5			41	64		8	12		33	52		93.6	45.7			16	21		9	3		7	18		111.9	20.3												12.2	30.7
									230.1	51.1			32	45		6	6		26	40		129.9	37.5			22	24		8	9		14	15		112.6	38.6												104.9	13.9
									60.2	42.2			30	43		3	4		27	39		83.9	101.3			29	29		8	9		21	20		32.5	23.7												218.9	52.8
									239.9	52.4			22	44		2	8		20	37		104.9	13.2			28	10		12	3		16	7		20.8	16.2												110	17.9
									143.8	75.2			108	108		47	51		61	58		27.1	100.5			16	8		1	2		15	6		65.1	39.1												264.7	12.5
									49.5	53.5			62	103		32	34		30	69		36.3	79.2			7	8		3	3		4	5		71	141.8												178.9	6.8
									200.4	114			87	110		50	48		37	62		19.8	71			8	7		2	3		6	4		62.1	52.1												236.4	49.5
									219.3	67.4			55	72		23	22		32	50		28.5	125.1			10	10		6	0		4	10		69.9	39.1												127.9	63.4
									191.3	57.3			45	73		29	28		16	45		10.7	16.6												17.3	9												211.8	13.1
									160.1	71.5			58	93		12	19		46	74		22.2	22.1												86.7	9.5												125.5	30
									106.8	93.9			62	79		39	25		23	53		12.9	15.8												97.2	82.7												206.8	133.3
									227.8	42.8			81	126		30	12		51	114		34	23.7												79	35.5												121.5	27.6
									214	53.1			59	64		31	22		28	42		18.4	122.8												124.3	43.4												166.8	100.3
									150.8	85.7			76	70		37	25		39	44		112.6	117.7												63.3	34												133.4	12.9
									206.6	47.1			50	64		27	24		23	40		72.7	69.8												116.1	43.9												120.9	12.6
									216	40.6			65	76		33	23		32	53		34.4	29.8												65.3	28.6												50.8	19.6
									204.8	19.3			97	87		36	33		61	54		91.2	21.7												44.8	27.7												45.5	56.6
									232.9	82.1			117	135		48	53		69	82		19.3	109.3												129.4	27.1												118.6	157.5
									222.3	121.2			137	178		61	75		76	103		46.3	19.9												127.2	20.4												142.4	105.7
									208.1	65.7			73	116		24	37		49	80		50.9	35.7												135.5	93.9												186	15.5
									225	206.3												98.7	66.6												17.8	77.7												183.3	15.1
									213.4	78.1												14.5	37.9												145.3	64.5												169.9	21.2
									190.8	85.1												13.1	26.2												142.5	90.6												130.4	34.7
									246.5	67.1												44.3	16.1												111.6	15.3												34.6	138.3
									207.6	88.8												22.6	33												133.6	259.2												169.6	45.6
									186.2	31												33.2	13.7												140.9	11.6												182.9	10.6
									195.9	57.3												51	69.6												68.3	16.5												173.3	10.5
									266.5	69.3												16.1	40.3												269.4	54.9												196.2	27
									251.8	17.2												44.9	30.2												336.9	80.5												258	8.7
									192.9	22.8												159.4	24.8												154.3	66.6												164.6	11.5
									218.8	49.7												110	19.8												162.1	88.7												168.8	17.3
									226	25.5												77.5	37.1												163.7	4.8												148.4	25.6
									203	108.9												149	17.8												201.5	39.3												235.2	67.2
									152.2	100.4												155.8	14.8												238.5	208.4												182.4	28.6
									196.4	63.8												15.7	24.8												201.5	65.3												227.2	13.9
									167.5	60.9												102.8	18.6												150.2	173.7												199.8	15.5
									20	48.6												37.6	14.8												128.9	48.6												260.8	15.9
									135.9	25.6												17.6	14.2												112.3	24.5												181.7	26.5
									127	28.1												123.4	16.2												113.2	57.4												154	14.8
									212.2	16.1												108	41.8												194.8	15.8												196.2	16
									172.6	12												27.1	41.8												187.1	32.8												100.2	18.9
									179	58.5												68.7	17.4												279.1	41.6												199	15.4
									204.1	34.8												95.2	25.7												76.1	29.4												60	21.7
									210.6	18.5												101.2	17.1												167.4	13.7												86	9.6
									165.4	165.8												97.8	13.6												117.6	123.8												80.6	14.4
									227.8	97.6												99.8	30.8												67.8	96.7												168.6	26.1
									128.6	24.7												85	41.2												59.4	65.7												92.6	9.2
									173.8	18.3												22.5	60.4												71.3	28												96	24.3
									185.3	57.1												18.8	72.5												74.5	18.9												111.5	13.8
									140.3	70.1												81.1	15.4												31.5	62.8												93.6	28.8
									268.7	23.9												24.4	29.6												144.9	27.8												16.6	16.4
									169	20.8												78.6	18												78.4	90.6												198.4	7.9
									203	20.8												61.1	30.9												152.4	83.9												286.5	35.2
									136.1	35.1												48.3	85.7												120.2	15.3												271.7	17.4
									121.3	53.3												63.1	92.2												113.1	31.2												250.4	46.4
									169.5	71.3												21.1	87.6												241.9	14.9												203.7	31.2
									161.7	18.1												30.9	143.4												69.1	189.1												199.4	18.8
									108	19.5												48.2	49.3												372	43.9												252.8	14.8
									227	19.6												8.6	39.7												400.8	45.7												151.8	13.5
									176.6	13.3												30.8	34.7												268.2	39.2												168.4	31.5
									71.3	52.2												14.7	29.1												321.8	54												161.4	12.2
									87.4	62.2												27.6	83.9												318.3	15.1												131.5	11.3
									111.1	117.7												32.6	69												288.4	50.7												32.7	13.6
									167.6	57.8												11.2	41.8												202.7	35												202.5	40.6
									180.1	13												27.1	14.4												275.7	30.5												240.6	124.4
									172.5	49.3												82.6	14.4												108.2	47.2												231.9	147.4
									274	126.7												21.7	142.9												83.1	16.2												224.6	58.8
									20.3	66												12.1	17.7												67.8	46.9												212.7	12.1
									211.5	14.6												86.3	154.4												108.5	50.8												277.5	24
									166	119.8												89.8	21.7												125.7	33.4												212.3	20.4
									262.3	44.3												134.7	16.9												75.9	33.4												227.8	265.3
									146.8	12.4												98.9	14.6												144	47.5												284.9	12.6
									243.9	25.4												50.8	68												105.7	20												303.2	13.5
									206.1	45.2												138.2	20.9												40.3	34.7												245.1	64.8
									218.9	44.9												122.1	24.3												327.5	23.4												182.3	22.4
									122.1	30.2												29	79.3												28.8	7.1												175.2	116.6
									65.9	57.7												55.9	35.3												270.7	14.2												208.9	38.6
									174.3	49.6												154.2	61.3												294.4	14.1												82.6	11.4
									179.1	38.3												72.9	133.8												233.4	15.2												98.9	11.4
									148.9	44.3												55.4	23.8												123.7	23.8												135.5	31.8
									161.7	37												113.7	24												105.5	23												128.8	377.8
									172.8	59.9												62.1	77.6												279.3	16.7												79.2	280.8
									198.8	46.6												126	21.6												196.9	14.9												91.3
									44.5	24												107.1	12.1												226.3	43.4												101.5
									131.8	42.9												103.3	37.9												207.3	53.1												14.8
									152.2	35.3												23	17.7												38.5	60												248.2
									183.4	85.7												28.6	17.2												167.8	15.2												294.5
									83.5	29.8												80.1	54.4												16	33.2												205.5
									173.1	58.4												32.6	16.8												203.2	85.3												216.3
									136.5	43.8												13.4	27.3												222.9	66.6												183.2
									194.6	35.2												38.2	16.5												206.9	85.4												247.9
									227	57.6												110.3	87.1												270.2	91.4												315.6
									212.2	37.5												119.8	15.4												201.3	52.8												280.7
									150.2	34.9												31.7	24												229.9	28.9												339.5
									198.2	39.7												64.4	22												15.9	18.3												387.6
									53.8	38.8												20.4	15.5												188.5	28.8												336.2
									158.6	19.5												11.9	11.9												153.9	33.8												319
									129.2	81.2												12.5	16.9												170.7	47.5												363.5
									213.9	50.1												19.3	18.4												195.2	61.6												296.8
									62.9	104.7												125.6	26.1												36.8	42.1												240.6
									108.8	140.6												153.4	14.1												19.6	34.5												212.2
									117.2	23.7												73.6	14.6												290.4	39.5												237.8
									218	22.3												14.8	24.7												271	25.7												229.1
									205.1	102.7												14.8	37.5												203.3	35.1												204.7
									145.7	27.1												18.5	42.2												220.6	26.6												134.8
									218.9	97.4												30.3	31												20.2	91.9												138.6
									161.4	45.3												21	14.3												116.9	70.6												95
									147	113.3												19.8	65												81	40.9												273.1
									133.1	139.4												220.3	91.4												194.3	51.8												370
									197.3	43.8												190.6	10.6												183	65.9												187.8
									189.7	91.7												33.1	38.5												196.9	51.2												309.6
									141.7	104.3												10.5	27.4												131.9	19.9												159.1
									9.9	74												16.5	26.8												44.9	73.2												286.8
									116.6	117.1												10.4	10.8												150.9	55.3												273.2
									156.5	9.5												6.8	64.7												19	22.8												239.4
									145.1	90.1												68.9	14.1												182.7	45.5												151.5
									193	95												74.8	56.9												130	70.7												165.3
									40.7	82.6												170.8	24.3												177.5	60.1												145.5
									181.2	85.1												114.2	22.2												137.6	80.1												153.9
									190.7	87.3												44.6	15.6												126.9	100												131.2
									131.1	69.1												85.3	42.4												49.8	59.5												99.1
									173.8	58.6												180.3	10.6												46	17.5												93.5
									170.1	47.7												172.2	47.5												41.2	23.9												24.3
									144.7	59												29	51.3												213.5	12.8												49.2
									195.8	50.3												46.5	54.9												214	25.8												166
									127.9	42.3												23.6	51.9												146.5	13.7												203.1
									140.5	36.7												28.7	51.6												208.6	109.9												171.2
									177.4	45.9												23.3	31.5												90.1	54.6												284.6
									100.4	23												34.3	62.9												15.9	51.7												190.9
									172.5	27.4												97.5	14.2												83	22.2												33.7
									170.8	37.4												68.7	34.8												144.6	23.1												243.4
									179.4	20.4												55.7	10.8												262.5	20.8												179.2
									177.9	20.7												128.2	15.4												52.5	30												202.1
									166.3	17.7												36.6	34.7												176.2	94												243.1
									174.7	15.1												51.8	97.2												195.3	55.1												219.1
									133	22.8												52.7	50												161.7	21.6												268.2
									85.2	37.2												28.5	17.6												108.6	15.9												182.9
									168.3	40.2												180.1	65.2												166.1	147.5												190.2
									129	57.7												95	34.7												226	23.3												178.9
									159.6	68.6												36.7	15.3												130	26.9												263.8
									169.6	70.7												65.4	13.9												110.6	103.3												157.8
									167.2	89.6												41.6	85.2												70.8	96.3												193.3
									166.8	22.2												89.4	12.7												80.2	125.7												228.9
									166.3	89.9												86	117.1												154.6	124.6												151
									147.4	87.1												14.5	73.1												130	63.9												173.6
									161.4	90.8												40.1	47.1												199.6	97.4												233.1
									30	108.2												19.5	28.8												268.7	21.3												159.1
									162	125.8												37.6	125.1												265.4	25.8												154.1
									88.8	120.4												95.3	77												148.3	31												39.8
									80.2	129.1												67.5	71.5												157.2	15.8												99.5
									141.8	121												74.9	76.5												68.3	57.8												113.9
									143	32.5												56.2	87.2												151.4	34.2												152.9
									159.3	17.9												104.1	87.2												144.4	60												183.1
									49.7	137.5												6.8	18.3												298.8	55.6												177.9
									157	22												68	57.6												21.2	82.6												200.7
									121.9	46.3												59	210.7												60.5	99.1												187.3
									70.4	55.8												92.6	34.4												32.6	58.3												205.8
									147.5	32.4												67.8	66												209.5	41.6												187.2
									131.6	65.2												85.8	48.2												9.4	48.8												220.4
									153.3	156.8												34.9	29.5												165.4	34.5												202.6
									143.4	164.5												73.7	21.7												12.8	45.4												225.3
									149.3	55.8												121.4	19.5												151.7	40.6												229.9
									150.9	167.6												64.5	55.8												251.9	135.6												33.2
									123.7	173.3												66.1	15.3												228	23.3												221.4
									106.5	175.9												66.7	98.1												158.1	24.1												225
									76.8	23.7												42.1	41.6												206.5	23												150.5
									146.5	107.4												41.6	19.9												261.3	63.4												237.3
									127.8	21.4												65.3	140.3												303.1	38.4												238.8
									142.8	41.1												68.5	83.5												233.5	62.5												236.9
									29.1	194.2												29.5	82.1												217.7	56.7												252
									140.6	93.8												12.9	42.1												215.7	63.4												240.6
									140.1	73.4												41.6	45.4												290	30.1												237.7
									139.1	35.6												10	53.6												213.1	19.7												249.2
									137.9	209.9												76.9	22.4												233.1	27.8												245.9
									81.9	68.4												193.7	27.4												301.5	81.7												274.4
									138.4	83.5												59.1	36.8												256.1	96.7												270.4
									110.8	213.8												46.6	87.1												222.5	100.1												266.1
									134.5	21.4												116.9	38.2												235.8	106.1												260
									134.3	244.2												48.6	21.9												165.4	95.7												262.9
									118.4	88.7												150.6	18.6												157.9	29.6												331
									126.5	46.6												33.2	67.6												180.2	53.4												291
									123.1	21.1												31.4	20.8												264.1	49.3												343.1
									13.9	98.7												41.2	16.8												108.6	64.7												320.7
									121.9	47.8												59.2	67												65.1	144												137.3
									105.5	307.8												55	14.8												132.1	44.3												306.3
									115.1	147.2												81.2	22												188.8	85.2												307.7
									111.2	41.6												193	38.2												104.1	40.5												308.7
									57.5	164.5												104.4	22.7												121.7	18.2												318.6
									97.5	55												111	69.8												216.6	29												339.8
									103.4	240.1												78.4	193												187.4	16.5												360.7
									105.8	95.5												16	157.2												67.1	22.5												377.8
									94.1	66.3												98.5	132.9												203	82.9												382.5
									99.7	100.7												130.3	24.9												210.8	47.5												404
									53.6	165												160.5	120.3												136.7	66												433.2
									97.6	29.5												133	94.5												201.3	14.8												409.8
									96.7	33.1												27.2	40.9												180.7	128.9												344.9
									62.2	47.6												36.4	20.9												172.9	43.9												352.4
									95.5	75.1												10.6	57.5												135.8	56.4												320.8
									91	90.6												45.4	166.1												130.2	67.5												337.7
									91.4	40.7												117.5	59.9												94	28.6												290.1
									81.8	57.8												179.6	133.7												100.4	42.6												282.3
									68.4	64.5												59.2	26.4												61.9	32.5												281
									75.9	48.5												55.9	70.5												29.1	20.4												291.5
									74.4	140.5												214.4	23.7												99.5	39.5												275
									74.3	107.7												29	22.7												73.4	12.8												274.3
									74.5	129.5												150.2	122												102.3	47.8												290.9
									60.4	28.6												32.7	21.7												91.6	13.3												237.1
									67.5	27.4												158.5	139.2												59.2	171.8												290.6
									61.3	21.7												128.8	16.1												41.3	14.5												276.9
									51.4	19.6												102.3	22.8												55.1	38												276.7
									38.7	102.9												36.4	42.7												15.2	80.9												271
									41.5	134.9												124.3	262.3												11.4	78.3												272.6
									32.6	51.1												181.4	97.3												210.1	98.1												256.6
									27.2	70.7												27.1	69.5												293.3	22.3												258.7
									32.9	73.2												166.6	153.3												33.2	82.6												245.4
									34.8	54.8												54.3	71.3												239.8	56.1												256.3
									44	23.6												98.7	113.7												238	32												248.3
									58	148												21.4	20.9												261.4	38.3												248.6
									129.3	84.9												42.2	13.9												289.9	33.8												249.9
									97	104.3												87.6	65.2												286	27.7												186
									61.6	285.4												149.3	19.3												189.6	56.2												242.9
									101.7	106.9												25.9	72.9												321.1	54.2												212.3
									134	137.8												93.2	21.8												174.9	31.1												238.2
									113.8	21												55.9	26												143.9	52.4												232.9
									114.9	24.3												49.9	25.7												164.5	27.9												209.1
									154.6	17												146.1	44.7												116.9	116.3												167.1
									94	22.3												47.3	45												15.1	12.6												122.6
									108.2	83.5												129.7	36.5												210.6	64.6												61.5
									155.5	91.7												100.8	75.6												197.6	101.4												89.8
									92	112.8												55.8	21												119.7	87												284.6
									118.1	87												63.3	34.7												101.1	37.4												288.4
									68.1	102.8												74.2	44.3												375	87.6												272
									91.7	100.6												71	19.6												15.4	13.1												275.7
									100.6	30.2												75.1	21.9												94.7	50.5												244.1
									41	115.3												37.7	33.2												235.5	46.3												363.8
									113.3	79.1												99.5	31.2												217.2	78.5												388.4
									145.9	64.3												88.4	188.5												74.5	57.2												329.3
									111.3	72.9												73.6	20.1												240.8	30.7												312.7
									63.9	156.6												46.7	40.9												299.7	17.8												297.3
									90.1	43.2												69.6	28.8												201.4	58.4												266
									152.3	229.4												60.1	37.1												199.5	47.9												285.1
									170	220.1												79.7	27.1												25.9	73.9												114.8
									191.2	174.9												89.3	16.4												194.9	40.7												277.2
									105.3	63.6												72.5	31.1												181.1	82.9												195.9
									95.2	86												176.8	21.7												189.3	99.6												276.3
									271.8	72.9												77.2	55.1												307.3	92.4												255.7
									54.1	15.3												169.6	34												159.9	67.6												230.1
									49.2	137.1												73.7	146.9												44.1	66.8												191
									271	97												54.7	28.2												179.4	13.3												196.1
									105.6	99.4												30.4	22.8												309.8	57.3												212.3
									237.9	168.5												22.3	94.2												201.7	95.6												214.2
									288.4	17.5												53.5	60.6												198.3	59.7												140.3
									283	61												110.5	16.2												34	50.8												188.5
									206.6	197.8												73.3	18.4												189.6	24.3												193.4
									316.4	27.3												112.9	102.7												128.3	89.6												185.7
									200.2	57.4												22.5	111.1												188.5	22.8												122
									257.6	86												153.4	24												197.8	12.4												154.6
									155.2	209.9												21.6	110.3												137.9	29.6												173.5
									168.2	28.3												111.4	41.8												197	22.4												177.7
									199.2	32.2												146.8	31.8												15.8	147.2												166.6
									190.6	91.9												114.3	38.9												73.4	76.9												161.8
									200.2	24.4												33.5	53.6												204.6	61.3												152.6
									223.4	143.8												48.8	24.2												152.7	16												122.7
									269.3	96.1												36.4	17.8												131.4	13												153.5
									276.7	62.4												45.2	19.3												221.8	12.5												152.4
									165.7	49.1												120.1	29.1												124.1	23.2												149.3
									123.1	18.6												54.9	39.1												207.8	36.7												140
									175.4	65.2												122	18.7												182.5	141.7												131.1
									133.3	49.2												131.3	30.2												127.9	87.9												98.6
									190.7	90.7												106.3	42.2												163.9	94.7												37.9
									18.3	35.4												53.3	31												150.1	80.5												46.4
									110	36.7												124.7	39.9												174.9	97.1												94.3
									187.5	39.9												112.6	40.1												165.5	69												170.9
									167.4	52.7												59.2	28												136.5	58.7												179.7
									67.5	63.6												105.5	35.1												119.8	47												149
									146	66												28.5	17.3												34.2	52.4												191.9
									186.2	77.2												9.3	17.1												18.9	46.6												170.3
									82.7	74.2												51.2	21.2												42.2	39.4												207.8
									58.1	10.7												15.4	25.2												14.2	75.3												209.3
									209.9	37.9												86.9	14.2												74.2	40.2												114.4
									150.1	26.3												64.9	34.9												35.4	22.3												214.8
									246.2	20.9												69.3	34												48.8	25.5												211.3
									201	59												27.2	42.5												42.3	121.8												186.9
									216.5	68.9												36.6	16												51.6	45.6												242.5
									256.7	21												43.1	56.7												261.5	19.7												282.1
									177.9	80.6												49.3	25												244.4	68.2												286.3
									252.3	37.7												54.8	9.6												280.6	62												287.3
									120	82												43.7	27.3												271	81.9												307.6
									136.4	72.6												35.9	98.9												285.1	50.8												317.7
									96.5	125.7												75.1	17.3												249.2	93.4												319.7
									109.1	87												82.2	62.2												232.4	38.3												317.7
									225.5	95.7												71.9	26.1												226.6	50.2												329.8
									41.1	141												16.4	16.3												186	112.3												235.5
									246.6	88.6												32.4	29.6												270.3	15.1												259
									102.4	38.7												234.8	10.6												202.3	9.8												284.4
									97.2	182.3												34.8	37.7												251.6	55.8												384.9
									146.4	97.1												61	100.4												247.8	23												355
									129	201.8												54.5	23.3												169.4	70.2												424.3
									162.1	242.7												44.4	14.7												177.7	77.6												419.5
									154.1	222.1												30.9	44.7												166.6	89.6												428.2
									166.1	36.8												61.3	13.6												214	48.4												412.2
									214.1	36.8												41.6	24												197.8	73.2												277
									188.1	62.2												89.7	136.2												188.9	19.1												220.3
									192.7	135.1												53.4	16.7												252.3	108.4												348.7
									105.9	47.6												33.6	27.1												177.6	98.9												322.1
									208.3	188.6												91.8	171.6												151.4	49.6												300
									126	55.9												29.1	16.8												272.3	14.5												311.3
									33.9	96.7												58.9	58.3												173.8	20.2												263.9
									210.1	285.5												14.9	30.5												216.5	72												317.9
									110.2	138.9												41.6	52.6												254.3	11.3												254.5
									189.9	24												122.8	59.2												198.3	21.2												254
									215.3	39.5												15.3	23												218.1	44.2												252.2
									145.4	86.6												16.6	18.1												223.8	12.1												278.1
									206.5	104.7												14	40.6												170.8	99.4												238.2
									142.3	145.2												14	19												202.1	228.3												228.6
									134.7	38.8												12.8	32.6												195.8	44.8												182.8
									68.6	119.1												121.4	33.9												184.5	18.9												200
									17.8	114.6												166.4	24.8												229.3	103.3												233.3
									74.4	162.7												175.3	83.4												176.4	126.1												215.6
									112.7	30.8												29.5	141.6												204.9	29.3												242.3
									214.7	45.3												30.3	49.2												186.5	36.1												247.7
									205.7	70.3												35.3	16.2												205.2	15.6												231.3
									117.4	131.4												47.5	26.5												189.3	106												206.7
									24.5	105.1												35	10												178.2	27.4												225.9
									203.8	98.8												139.4	106.1												171.8	102.4												214.4
									196.8	89.2												24	9												166.1	84.3												122.6
									92	17												222.2	96.9												165.8	44.3												16.8
									196.2	21.9												37.4	23.7												126.1	82.4												318.6
									204	44.9												75.4	23.9												153.9	29.5												261.2
									192.9	21												139	73.8												156.9	72.5												396.9
									198.5	34												102.9	16.4												38.3	22.5												266.3
									107.3	56.5												69	30.9												149.1	95.3												196.7
									106.8	10.8												68.4	51												147.3	13.6												433.5
									185.3	33.6												17.8	10.9												145.8	66.4												388.4
									197	64.2												27.7	39.2												47	21.7												385.2
									195.4	121.2												21.7	49.1												59.7	88.3												482.3
									191.3	57.3												36.6	16.8												84.4	43.4												496.5
									70.5	21.1												19.4	17.5												73.5	25.8												376.9
									182.6	106.8												222.5	23.4												44.2	60.3												171.7
									96.7	43.8												47.4	13.9												33.4	70.6												279.8
									185.5	70.1												70.8	17.9												18.3	102.1												246.9
									185.6	47.9												55.2	22.5												231.3	109.7												236.4
									156.7	148.9												45.9	36.9												43.6	13.3												169.3
									179.4	28.5												91.4	66.8												204.5	25.4												200
									140.3	45												74.7	92.5												152.7	43.8												193.2
									72.5	22.5												101.7	13.1												171.8	43.4												199
									171	43.8												87.3	53.8												150.6	59.2												173
									173.7	20.3												35.6	17.2												169	10.1												103.8
									172.6	55.7												162.1	31.7												164.3	94.7												116.1
									48.1	68.5												17.9	19.4												192.8	24.8												114.5
									78.8	84.6												42.4	27.4												200.7	16.4												22.9
									161.1	26.5												15.4	24												122.1	53.8												35.9
									158.7	68.5												72.2	16.5												331.7	76.2												129.3
									162.4	91.4												30.2	21.7												261.1	120.8												132.3
									112.7	24.5												17.9	49.5												90.1	82.1												135.3
									156	99.2												202.9	17												165.7	28.7												174.6
									107.3	127.5												116.4	17.7												147.7	80.9												179.4
									154.6	137.4												83	34.8												139	13.7												209.3
									159.2	17.8												112.5	16.9												263.2	71.2												197.9
									48.2	43.3												87.6	8.5												151.3	23.2												201.5
									150.4	22.1												59.7	58.3												187.8	25.4												210.9
									149.4	16.4												81.8	40.1												137.7	42.2												217.8
									147.7	36.9												115.2	11.5												59.7	44.3												213.6
									52.5	29.1												102	24.2												173.3	54.4												212.1
									106.9	36.8												116.6	79.4												122.6	54												215
									147.3	19.7												102.4	10.7												201.8	192.8												259.4
									146.4	56.1												97.8	60.5												56.1	38.5												203.3
									144.9	61.2												53.1	36.4												131.8	30.8												192.5
									56.6	115.2												113.6	84.6												152.1	9.5												161.9
									140.9	79												63.3	67.9												191.3	22.7												183.1
									144.2	152.5												78.6	26.3												206.3	44.5												128.1
									142.4	152.1												34.1	17.2												211.8	170.7												240.2
									124.5	96												25.4	22.7												153.3	142.3												244.2
									138.2	51.4												76.5	34.6												183.3	31.3												309.1
									133.4	54.8												77.7	68.2												155.4	32.2												334.5
									132.8	126.7												46.3	41.8												148.7	85.2												87.5
									129.9	27.6												82.1	17.4												128.4	19.1												204.3
									127.9	36.3												83.7	92.5												158.9	11.3												317.8
									128	49.9												69.1	19												35.9	48.6												317.4
									125	37.3												115	23.6												126.6	13.7												156.5
									123.8	82.5												93.6	21.6												81	50.5												290.3
									108.3	87.8												109.1	11												273	16.1												159.8
									117.3	52.8												41.9	18.7												28.3	16.3												109.6
									111.5	60.3												93	11.5												85.5	8.5												241.1
									105	86.3												75.5	26.2												106.8	22.7												110.2
									98.7	88.3												66.6	15.1												152.5	50.6												193.5
									112.5	81.6												80.5	11.6												66.5	28.4												127.9
									57.6	91.8												17.2	30.3												72	26.2												158.3
									75.2	25.8												71.4	30.6												123.8	13.5												170.5
									100.8	58.4												65.1	84.8												102.5	37.9												122.6
									98.5	20.7												55.1	19.1												487.8	62												153.9
									98.3	38.6												40	11.2												188.7	107.3												309.3
									96.3	24.8												20.4	19.3												181.5	17.6												257.3
									96.1	32.2												12.4	125.9												169.5	15.5												184.9
									96.3	18.9												16.4	21.4												17.8	17.2												163.8
									94.8	43.1												22.6	34.7												74.2	78.5												331.2
									42.9	32												37	43.4												14	37.3												263.9
									90.6	41.7												27	37.9												72.3	40.1												300
									41	64.5												38	66.1												64.5	13.6												268.4
									74.9	57.3												47.5	28.5												60.9	60.3												176.6
									80	119.5												45.6	42.2												102.2	15.2												247.3
									71.6	152.4												39.2	67.7												122	73.2												169.9
									70.3	19.5												41	34												142	105.8												346.7
									65.5	37.8												32.9	66.8												224.7	47.4												315.1
									54.6	211												38.8	123.3												87.5	60.2												221.2
									58	49.9												33.3	21.3												75	82.3												313.3
									37	137.1												50.5	43.1												102.4	168.8												272
									23.5	22.3												58.3	33.4												81	38.7												269.4
									31.1	132.7												58.4	8												22													181.4
									44.4	129.5												57.2	37.7												71.9													338.5
									33.5	117												54.8	15.6												78.4													305.8
									47.9	14.6												48.7	14.8												26.2													309.3
									32	20.1												93.9	11.2												48.4													183.7
									15.5	185.6												44.6	12.5												93.3													269.1
									117	119.7												20.3	37.9												349.2													229.5
									136.5	8.7												130	18.4												19.7													349.6
									140.7	90.2												127.4	17.4												90.5													325.9
									152.9	86.7												43.6	26.7												60.2													234.5
									155.4	71.1												141	12.5												179.3													193.6
									156.1	149.2												139	7.8												114.6													334.5
									166.2	134.8												44.2	16.1												79.9													192.6
									148.9	81												116.2	49.7												129.1													348
									168.3	53.1												127.1	22.9												66.2													166.7
									174.8	146.7												151.5	19.5												87.6													159.8
									123.2	39.8												142.5	60.3												80.2													184.9
									170	62.3												79.1	28.1												31.4													124.1
									176.7	147												180.1	66.9												89.1													76.2
									181.1	104.2												51.8	85.6												81.3													75.1
									179	48.9												73.7	18.7												75.7													82.8
									180.5	47.5												144.9	29.8												67.3													105.9
									180.9	41.8												180.3	35.1												57													110.4
									174.9	60.1												167.7	42.4												50.5													111.7
									128.6	71												127.1	15.2												59.5													112.7
									189.6	14												114.9	24.3												62.5													108.9
									195.9	104.7												21	44.9												56.9													136.7
									184.3	231.8												143.8	18.3												64.8													128.2
									149.6	195.9												156.2	38.1												9.7													162.8
									158.7	124.2												177.9	13.6												74.4													159.9
									197.3	133.8												123.6	106												166.7													178.1
									168.1	42.1												161.4	116.7												181.4													183.5
									202.2	31.2												156.3	15.2												118.1													145
									202.9	103.3												36.8	27												155.8													214.1
									206.2	79.3												11.9	216.1												52.1													113.3
									115.2	137.1												35	17.8												101.4													228.3
									204.9	112.3												53.6	60.4												29.4													158.7
									178.2	111.5												43.7	14.5												119.9													128.2
									176	80.6												71.3	13.8												100.4													135.9
									174.5	121.6												96.1	13.5												65.3													118.5
									219.2	56.1												11.5	17.8												85.7													118.5
									196.6	39.2												23.6	14												90.4													87.2
									155.9	39.1												63.3	14												80.1													272.8
									222.3	109.5												106.6	152.4												81													267.5
									191.8	29.6												41.5	34.5												95.6													254.3
									227.2	13.5												11.4	8.7												102													244.4
									174.4	39.8												54.6	45.5												166.1													77.4
									197.6	9.7												79.3	29												151.6													351.3
									101.1	61												71	15.7												64.6													268.6
									186	38.9												96.2	41.1												93.5													334.6
									159.3	455.2												86.8	14.1												105.3													205.6
									167.3	38.2												90.7	84.4												26.5													237.9
									237.5	32.2												31.6	24.4												74.9													192.8
									245.9	13.1												111	31												60.9													122.8
									166.4	47.5												134.2	9.9												73													19.4
									168.9	30.3												17.5	20.1												44.6													113.2
									224.9	100.2												134.2	11.8												85													142.2
									164.1	52.1												81	36												144.5													155
									192.1	147.1												164.4	36.4												94													12.2
									127.9	29.1												135.9	28.8												111.4													155.3
									199.5	127												68	25.8												198.4													182.7
									145.6	184.5												29.5	42.1												126.6													187.5
									288.1	64												11.2	13.5												96.7													182
									168.1	117.4												101.4	11.7												149.3													172.8
									205.8	58.4												85.2	15.1												99.1													205.6
									195.8	124.8												30.1	39.4												135.3													32.3
									154.5	109.4												10.5	44.6												111.4													247.5
									125.1	113.6												33.5	22.9												113.1													202.7
									144.1	113.3												60.7	64.2												97.4													249
									14.1	93.9												32.3	28.2												71.4													194.3
									212.3	83												161.4	51.6												77.5													232.6
									170.7	52.1												64.2	58.7												118.7													236.3
									142.9	64.5												24.5	35.3												215.2													145.1
									180.5	66.6												146.5	28.3												71.6													168.8
									222	48.9												61	48.6												13.1													293.8
									221.2	31.3												23.3	24.5												102													306.7
									150.6	44.4												14	49.8												78.2													63.5
									177.1	36.7												29.3	51.9												96.9													313
									155.9	40.8												95.4	42.6												92.3													194.6
									89.8	26.3												72.4	67.7												18.9													242.1
									188.9	58.9												17.2	79.2												143													191.8
									171.5	49.3												72.6	35.1												59.8													283.1
									78.5	60.1												37.7	90.7												70.9													280.7
									151.2	140												60.3	18.2												51.9													315.6
									206.2	56.8												43.4	103.6												216.2													91.1
									172.8	119.5												49.3	108												226.7													185.7
									222.9	123.7												45.4	98.6												222.7													280.4
									190.2	76.4												45.6	27												264.5													204.6
									33.7	129.6												51.6	19.3												189.7													290.6
									145.1	73.9												224.1	71.8												121.6													120.8
									53.3	237.5												56.1	17.3												144.4													285.8
									142.3	96.1												49.5	87.7												123.5													314.3
									194.6	142.9												73.4	189.3												64.9													189.1
									198.2	47.4												66.4	44.4												54.5													230.7
									199.4	70.4												33.8	30.1												126.6													219.2
									53.6	48.7												11.4	42.8												32.9													191.7
									65.1	114.2												14	50.3												82.5													273.4
									65.1	128.6												41.8	26.7												78.1													79.3
									177.6	81.6												76.6	26.9												83.5													70.2
									129.7	39.8												66.6	149.8												113.4													96.9
									98.6	27.3												79.7	38.7												210.7													101.8
									90.2	15.9												80.9	33.3												59.5													109.8
									174.5	33.9												33.7	64.6												93.1													122.6
									153.2	84.1												25.4	79.4												138.7													138.1
									71.2	169.5												109.8	46.7												199.5													130.5
									67.3	206.6												85.3	98.2												272.4													174.1
									240.5	179.9												38.6	30.7												234													195.3
									83	178.1												41.8	58.5												80.1													200.9
									84.5	168.9												63.9	16.5												128.3													44.3
									322.5	20.3												47	112												121.1													116.6
									71.6	163.8												54.3	27.3												132.9													183
									21.6	135.8												105.1	37.6												115													100.8
									44.2	182.5												77.6	17												128.9													115.4
									258.5	14.4												46.1	50.2												144.5													220
									64.9	194.5												67.4	21.2												171.7													62.1
									69.5	129.5												93	39												153.3													232.5
									52.3	75.6												88	44.1												170.5													244.1
									237.3	160												77.3	29.5												81.2													147.8
									291.1	169.1												110.9	28.9												89.4													164.3
									217.5	70.3												118.9	15.8												74.7													173.4
									256.4	77.9												27.7	21.1												125.3													54.7
									237.6	155.5												106.8	17												58.7													162.3
									287.2	114.9												94.2	28.9												74.7													247.6
									302.2	91.5												123.5	26.7												105.4													246.7
									220.7	28.4												116.8	21.9												100.9													234.2
									221.3	52.4												130.9	33.1												83.5													252.8
									190.8	139.5												25.1	39.4												181.1													134.5
									120.7	129.5												126.7	57.6												162.5													236.1
									210.6	27.4												38.6	23.3												130.9													103.1
									196.6	104.2												32.9	17.1												189.1													107.4
									245.9	79.2												105.9	34.8												196													75.3
									313.4	44.5												193.4	67												93.4													113.6
									256	29.2												42	21.3												70.4													64
									270.7	64.7												123.8	49.5												82													89.9
									260.7	91.6												119	64.4												100.2													134.5
									246.6	64.4												64	62.5												183.2													82.2
									236.6	180.8												71	21												164.2													148.7
									180.7	74.9												29.2	79												199													199.4
									268	53.6												77.2	58.5												172.6													106.4
									205.3	27.7												131.5	51												70.3													117.8
									161.7	35.7												155	16.3												113													224.8
									281.7	37.5												29.7	57.6												44.2													162.2
									136.4	27.4												97.8	22.8												61.9													181.7
									162.9	17.2												126.4	16												106.4													104.2
									109	66.6												20.8	87.3												62.5													183.2
									118.9	169.6												124.1	126.3												60.7													142.5
									162.1	92.6												87.9	20.3												182.8													137.8
									155.8	37.9												33.9	26.9												246.5													141.7
									78.8	44.3												184.9	29.1												155.3													296.9
									89.2	31.6												75.7	29.5												133.4													146.3
									114.9	58.8												94	56.6												103.4													276.9
									62.2	117.8												105.3	167.2												85.4													88.5
									79.6	21.8												57.1	15.4												10.1													161
									131.2	101.1												101.1	163												200.3													119.9
									117.8	167.7												91.9	129.1												133													63.7
									208.7	149.8												28.9	66.2												222.4													320.3
									92.5	25												39.3	56.2												206.1													108
									59	96.3												43.1	25.6												87.3													62.7
									131.6	11.9												47.9	30.6												145.8													253.8
									72.6	28.7												42.9	81.9												156.6													127.8
									141.2	65.1												37.8	78.4												202.7													88.7
									137.9	22.5												61.2	27.8												111													288.7
									37	76.3												44.7	81.9												63.9													114.6
									202	29.9												54.3	29.7												36.9													132.5
									137.2	26.7												53.7	9.5												82													343.4
									139.9	65.4												62.9	41												45.5													86.8
									106.8	62.3												61.7	36.4												103.3													184.1
									24.4	17.6												60.2	31.6												124.6													183
									140.2	139.7												65.8	79.2												60.3													82
									126.6	39												54.8	65.2												77.6													188.8
									136.2	78.1												26.6	42.7												77.9													109.1
									107.4	68.2												69.8	17.7												15.4													243
									161.8	53.5												51.9	85.7												106.9													196.5
									198.2	16.4												76.4	73.9												127.5													226
									130.2	56.8												90.2	25.6												164.3													202.8
									32.4	167.9												58.9	23.6												137.1													160.3
									129.6	63.6												79.7	101.1												51.1													89.8
									87.1	137.8												62.2	23.9												246.6													236.4
									170.2	127.9												86.3	29.7												63.7													179
									184.8	44.6												77.6	36.8												64.1													234
									138	88.2												68.9	35.9												314.1													349.6
									44.5	24												13.9	40.7												234.2													240.2
									182	50.4												107	28.4												13.9													322
									152.9	30.3												67.8	61.4												167.1													240.8
									130.6	24.8												81.1	39.2												188.7													238.2
									59.4	57.3												92.5	4.6												157.6													188.7
									155.2	27.5												98.7	49.1												193.2													159.1
									140.6	31												68.1	55.7												193.4													306.4
									192.4	33												60	16.2												186.9													193.7
									150	40.2												13.6	31.6												196.2													117.5
									123.2	43.6												136.8	89.1												203.5													153.2
									149.6	51.3												21.4	96.6												190.4													82.7
									106	32.6												159.6	21.8												201.1													144.6
									170.5	24.1												22.7	71.4												56.8													180
									123.3	64.5												174.5	106.7												237.9													214.3
									163.4	56.6												159.4	40.9												231.9													174.8
									131.7	47.7												146.5	52.9												91.4													178.1
									153.3	20.1												50	69.3												140.3													191.3
									110.4	39.9												83.9	134.9												280.7													168.2
									148.7	21												32.7	109.7												70.9													210.3
									115.3	65.2												66.5	15												116.6													98.1
									67.3	58.7												14.8	57												158.7													197.2
									143.9	60												41.1	78.4												181.4													309.4
									82.1	24.2												38	49.6												114.1													218.9
									113.9	58.7												168.7	194.7												125.1													214.1
									123	82.6												11.7	69.6												99.3													146.1
									127.3	96.3												94.5	67.3												86.2													16.2
									127.3	77.4												130.2	19												80.3													106.7
									95	82												160.6	38.2												84													80.3
									61.5	77.6												36.7	94.9												110.7													149.4
									85.7	96.9												42.2	14.5												153.3													50
									111.6	32												99.7	19.3												281.8													123.3
									89.4	88.6												111.2	21.3												193.1													61.3
									88.1	74.9												142	33.9												205.6													151.3
									54.6	90.3												14.7	21.5												226.7													185
									44.2	106.1												39	28.6												241													165.5
									77.5	108.2												130.4	15.3												194.2													205.4
									39.7	87.1												38.2	40.6												204.2													197.8
									31.3	107.6												15.9	9.2												262.5													164.2
									77.1	121.5												82.5	24.3												232.2													219.9
									96.8	61.9												88.2	28.2												170.8													239.2
									110.5	94.6												93.4	39.7												207.9													148.2
									105.6	113.3												51.9	44.9												263.5													262.7
									83.7	115.1												15.8	82.9												219.3													272
									159	79.5												24	77.6												75.2													149.1
									174.3	125.1												122.7	58.5												76.4													150.6
									159.5	118.7												121.3	41.9												121													114.3
									139.1	14.2												148.4	62.9												100.4													154.8
									216.2	121.5												41	121.5												65													47.9
									223.7	38.4												44.3	102.6												34.1													87.3
									241.2	133.2												151.2	97.6												62.6													62.1
									226.5	131.1												157	131.6												185.6													170.2
									215	94												47	114.3												160.6													176.8
									266.3	133.9												97.4	133.2												158.2													285.7
									252	139.2												19.4	141.9												125.9													160.9
									246.9	139.4												27.2	20.9												234.7													112.9
									203.7	98.6												19.9	77.7												217.7													97.9
									58.6	46.5												20.8	193.6												212.6													163.7
									222.8	138.2												36.3	28.9												234.5													100.6
									267.9	80.5												22.9	65.2												147.4													149.8
									255.9	107.7												14.8	92.9												71.4													172.2
									198.2	81.6												37	51.9												165.9													203.4
									252	19.3												41.9	35.8												156													192.7
									52.8	157.5												19.8	63.3												274.9													207.1
									231.8	85.5												12.3	99.8												234.1													123.9
									19.5	114.3												83.9	32.2												179.6													98.4
									222.7	93.2												40.2	38.2												121.6													234.9
									242	89.9												87.6	51.1												185													242.5
									216.8	171.4												71	34.5												166													123
									250.7	112.3												41.2	43.7												138.7													106.2
									219.6	104.9												45.5	38.9												108.9													236.8
									242.5	179.4												87.1	57.4												109.6													235.5
									260.3	175.4												107.7	34.5												90.4													232.4
									216.9	132.9												34.1	77.5												77.6													358.2
									224.4	15.2												12.1	42.2												53.9													319.4
									13.1	165.4												12.1	19.3												153.8													228.6
									253.9	49.4												115.2	29.9												74.7													259.3
									221.6	44.8												130	24.4												147.3													193.4
									199.6	96.4												18.4	15.4												158.9													57.3
									267	255.2												101.8	34.7												162.1													212.1
									233	25.2												33.3	36												212													178.3
									244.7	160.4												41.8	23.1												133.5													304.1
									179.3	11.8												111	36.6												146.2													257.6
									171.4	26.6												49.6	30.5												240.1													10.9
									156.8	16.3												53.8	39.1												194.7													75.6
									214.3	14.9												63.4	38.7												183.9													79.2
									192.3	37.5												187.9	34.2												127.6													78.2
									152.1	193.8												171.5	43.7												240.3													107.5
									107.7	36.4												145.1	61.4												80.6													48.9
									202.3	41												31.1	41.2												282.5													69.7
									35.3	30												200.3	56												167.5													102.7
									47.1	40.1												88.8	81.2												100.3													142.3
									219.9	106.7												121	95.9												292.4													129.6
									43.1	91.6												192.4	29.8												192.8													112.7
									233.3	10.9												43.1	19												155.9													116.6
									203.3	274.7												217.5	23.8												126.9													161.3
									181.5	248.8												13	31.9												35.8													113.6
									171.4	258.1												21.6	46.7												112.1													129.9
									270.5	65.2												24.4	170.9												154.3													128.6
									158.6	252.8												23.3	61.7												15.5													134.5
									236.3	190.7												17.7	93.2												96.6													200
									220.2	138.5												28.5	128.5												47.6													195
									195.6	126.8												42.9	25.4												132.1													208
									206.5	137.8												68.1	21.4												149.1													191
									146.3	117.8												149.6	7.7												75.8													213.6
									245.5	140.8												37.1	6.2												25.1													191.4
									184.2	148.1												169.2	8.8												37													144.5
									153.9	124.6												140.5	23.4												40.6													201.6
									240.7	45.3												116.5	36												191.3													164.5
									224	29.2												125.7	29.7												225.8													161.3
									248.1	70.3												136.6	31.5												156.5													55.1
									35.5	52.7												113.7	11.5												47.6													28.6
									162.5	42.8												121.4	46.7												203.9													114.9
									198.6	23.9												131	18.7												59.3													236.1
									44.9	9.5												28.9	22.5												273.3													265.6
									162.6	35.3												19	19.9												109.6													269.4
									172.9	29.9												20.4	31.2												190													125.2
									187.1	18.6												34.2	37												258.2													81.4
									255.4	174.5												41.5	34.9												210.2													305.1
									237.5	15.1												56.7	23.4												90.3													129.3
									161.8	11.5												66.4	63.8												33.5													123
									156.9	33.7												71.9	20.8												120.6													77.1
									134.2	56.5												12.7	35.4												116													262.5
									138.9	33.2												84.2	31.3												182.8													116.6
									214.5	31.4												41.1	8.4												97													121.5
									123.8	69.3												45.8	33.4												162.5													92.3
									225.2	85.9												22.6	113.2												9.1													23.1
									159.9	53.6												74.4	12.7												106.1													6.2
									103.9	48.8												124.5	28.5												55.3													57.6
									176.2	89.2												12	143.7												57.2													64.6
									183.1	103.8												87.6	37.6												81.8													192.5
									231.8	114												23.9	18.3												86.4													213.4
									145.8	88.6												45.5	14.2												13.8													61.6
									138.5	132.1												102.6	94.1												49.8													139.6
									124.5	143.1												54.9	53.6												55.1													227.6
									169.7	140.1												139.9	46.5												180.6													9.4
									144	87.3												18.2	35.4												179.4													140.7
									99	132.5												77	24.5												228.1													161.8
									122.2	86.3												45.6	13.5												212.4													143.6
									86.6	82.8												154.5	96.4												221.4													330.9
									220.3	28.7												47.2	102.2												152.7													72.9
									76.5	154.5												53.9	56.4												41													115.9
									141.9	54												116.5	14.2												131													220
									182.9	178.7												30.4	19.6												283.2													178.3
									103.2	138.5												65.9	31.2												98.9													244.8
									195.9	41.5												168.9	44.3												127.9													207.8
									93.9	28.7												79.2	23.7												130.8													19.6
									214.6	54.1												16.8	28.4												109.5													155.3
									108.3	175.8												92.6	38.9												145.4													208.2
									153.6	26.9												194.3	16.9												79.3													135.7
									87	90.2												79	49.6												265.2													155.1
									80.7	10.6												89.3	17.1												68.4													370.2
									221.6	160.1												27.3	41.4												99.5													138.8
									199.9	125												95.5	35.5												38.8													186.5
									123.2	9.2												26.2	44.2												27													232.1
									73	110.1												41.6	64.7												46.8													138.1
									94	19.3												89.8	13.2												25.2													205.7
									81.9	54.5												46.7	41.2												52.7													200.2
									201.8	33.3												25.4	82.2												134.6													131.8
									47.5	16.1												143.1	85.6												146.6													161.4
									168.2	27.7												33.4	114.7												160.5													213.2
									64.5	115.9												137.3	16.9												216.1													131.3
									141.7	11.4												76.5	23.4												212.5													102.7
									202.7	197.1												90	13.2												185.3													202
									167.3	53												77.5	32.4												96.9													268.6
									182	114.6												160.7	34												173.1													288
									98.8	254.9												100.9	15.3												146													343.6
									152.1	57.3												136.7	17.7												277.2													211.6
									165.3	44												76.4	107.5												96.4													206.9
									157.2	109.6												115.4	78.6												99.2													240.2
									196.2	39.7												31.2	15.6												41													33.3
									32.7	127.4												25.6	11.5												91.3													116.4
									141.9	8.1												124.5	45.4												228.7													151.2
									67.2	41.9												59.1	37.8												224													10.9
									48.3	33.1												73.7	130.1												124.4													105.3
									145.2	33.9												35.1	28.3												211													76.9
									149.9	14.6												66.4	156.5												13.4													127.2
									39.5	20.2												78.4	9												129.3													142.3
									168.2	57.4												75	52.7												98.4													214.4
									181.7	63.4												17.5	52.2												113													127.2
									149.6	61.7												33.6	4												149.1													172.6
									147.1	113.1												25.8	36.9												161													128.7
									156.2	21.6												48.7	27												59.3													115.6
									148.1	138.7												43.7	16.2												119.1													86.2
									75.1	35.4												62.5	18.8												67.4													263.3
									135.1	59.3												65.9	17.2												136													228.1
									128.1	160.3												52.8	18.9												133.1													236.8
									100.8	83.1												18.3	26.3												62.8													469.9
									34.4	42.5												71.8	30.2												118.1													267.7
									124.8	71.7												82	27.2												118													486
									70.5	71.3												63.6	30.8												44.2													243.9
									124.7	53.2												80.2	26.7												83													253.7
									158.3	187.2												21.7	28.9												45													414.5
									138.5	84.7												21.1	12.4												42.9													432.7
									67.4	40.2												21.9	17												110.2													225.1
									127.2	38.2												41.3	30												110.7													176.1
									174.9	118.2												23.2	50.3												12.1													173.1
									130.2	119.9												19	36.5												131.5													218.8
									119.6	132.2												22	8												197.4													118.4
									85.7	117.9												24.9	50.6												199.5													19.5
									155.1	118.1												113.2	44.8												143.1													119.3
									120.2	131.6												13.6	54.2												178.6													144.7
									52.3	22.2												15.5	63												176.1													66.5
									156.5	29.8												10.1	65.1												180.1													106.8
									165.8	150.3												16.7	54.9												188													115.9
									152.6	23.4												75.8	66.6												176.2													177
									163.3	36.3												20.3	52												224.9													287.7
									153.6	138.2												29.6	23.9												152.4													104
									154.8	38.2												98.6	112.3												222.5													241.6
									128.4	155.1												91.1	82.3												120.4													329.6
									146.3	25.7												71.8	120.8												98.7													238.5
									152	49.1												125	63.5												145.5													290.3
									120.8	92.8												56.1	130.1												191.2													15.1
									106.9	148.4												45.5	121.4												205.4													236.8
									143	75.2												100.6	175.2												397.4													295.2
									145.9	89.7												53.9	40												86.5													144.6
									154.3	65.7												109.2	46.4												56.4													232
									152.4	41.1												51.9	39.6												79													448.1
									134.5	50.9												151.1	201.3												12.5													21
									146.2	75.8												60.3	29.3												70.8													117
									149.6	160.6												120.3	126.6												45.1													232
									138.2	126												31.2	37.9												107.6													360.8
									147.9	31.3												127	57.5												111													342.8
									38.4	148.8												67.9	67.1												94.4													417.3
									131.6	69.2												17.2	370.9												56.7													302.7
									145.2	41.8												42.7	46.5												88.3													11.1
									145.5	245.7												71	77.7												65.5													87.3
									88.5	252												89.3	466.1												31.8													24.2
									94	64.5												135.1	35												21.1													77
									132.7	38.8												97.9	33.2												58.3													139.2
									140.8	27.8												84.9	24.7												65.7													173.6
									139.9	46.3												112.9	396.7												98													17
									122.7	86.8												116.8	297.4												72.6													59.1
									133.4	102.5												162.9	361.8												110.2													211.3
									122	116.8												165.7	39.3												97.7													152.2
									109	39.7												154.7	356.7												146.3													214.3
									122.6	137												115.1	35.6												83.4													166.4
									131.4	182.1												32.4	305.6												161.1													264.7
									72.9	103.4												63	65.2												250.6													275.9
									107.1	37.8												28.4	77.5												104.7													297.2
									122	42.6												33.7	61.7												141.2													300.7
									93.9	100												36.4	332.5												155.1													214.6
									28.2	37.4												20.4	284.4												142.8													296.3
									79.3	43.3												10.5	320.4												302.8													355.4
									88.3	130												36.5	75.7												269.1													308.4
									125.6	38.9												44.1	62.8												378.5													376.6
									118.1	114.4												15.5	25												158.3													221.1
									58	36.3												25.7	71.1												120.1													360.9
									114.5	125												15.8	40.7												87.5													279.4
									103.3	57.5												56.5	56												64													426.6
									63.1	70.1												68.3	111.6												209.2													183.7
									102.8	143.7												62.3	24.9												199.8													220.9
									87.4	43.6												48.9	38.4												41.2													193.4
									96.8	77.6												73.9	184												103.9													262.9
									97.5	68.9												69.5	72.7												162.7													133
									88.7	35.6												75.3	22.8												128.8													67
									84.3	69.8												82.7	33.2												171.6													400.4
									88.6	18.2												76.1	174.6												130.6													191.4
									84.6	79.1												112.3	125.3												150.2													272.6
									94.4	71.1												19	63.4												130.6													298.2
									60.3	89.8												132.7	50.6												149.2													235.7
									80	127.3												74.4	85.7												102.8													180.1
									82.7	81.4												28.4	20.9												61.6													17.1
									82.8	14.9												34.8	12.8												28.9													83.5
									69.3	125.9												136.8	17.1												35.6													83.1
									77.2	36.2												45.1	78.3												37.9													78
									67.1	17.4												140.7	30.5												52.8													9.9
									62.8	183												174.4	75.3												60.1													94
									65.6	41.9												168.4	28.9												57.2													8.3
									51.6	30.7												108.7	14.5												63.8													112.8
									39.4	85.8												157.8	25.8												95													141.6
									52.8	134.1												178.4	25.6												95.3													113.7
									42.4	35.1												118.4	45.2												97.5													118.1
									36.5	88.8												67.7	21.8												113.3													125.6
									29.3	19.3												79.3	13.6												126.7													116.3
									30.7	43.6												68.1	31.7												139.5													125.4
									34.4	338.7												50.2	97.9												83.5													137.4
									24	197												79.9	84.6												147													129.2
									27.6	263.4												88.1	28.2												214.3													125.7
									43.5	14.5												35.3	54.5												71.6													137.9
									74.3	36.6												126.2	39.4												49.5													136.1
									68.9	26.1												144.9	20.4												112.4													152.5
									83.8	19												79.7	26.8												101													157.7
									86.2	21.7												49.5	40.8												18.3													146.9
									13	19.4												116.7	32.1												31.4													190.5
									97.4	33.9												105.9	21.1												80.6													188.8
									97.4	28												18.5	121.5												84.4													106.1
									103.9	17.2												126.5	22.1												106.4													184.2
									21.9	23.6												27.5	37.1												145.4													183.2
									107.9	37.9												36.1	80.7												184													174.8
									107.9	45.5												44.3	47.8												95.5													214.8
									111.2	47.5												19.2	16.3												87.5													200.2
									113.9	73.8												40.8	13.9												278.3													119
									126.7	25.9												48.9	84.6												125.3													211.6
									115.2	61.6												14.6	33.1												243.3													89.9
									123	76.1												48	70												79.8													164.8
									121.5	86.8												27.4	65.8												149.9													228.3
									124.4	119.6												43.1	36.6												145.3													223.8
									123.2	43.1												40.8	55.1												125.4													236.4
									142.2	50.3												55.5	151.8												118.8													242.2
									130.3	133.9												27.9	67.2												153.4													245.5
									128	51.4												41	39.4												61.5													143.4
									142.8	37.9												44.2	46												81.2													138.6
									135.5	165.7												45.7	44												76.3													99.6
									133.2	60.6												71.3	170.9												117.9													83.7
									28.4	114.4												31.3	15.5												179.8													158
									140.3	72.1												55.3	126.5												263.2													103.8
									143.7	58.6												58.5	18.5												17.7													181.2
									140.9	58.5												54	126.7												103.1													202.4
									124.6	149.8												39.1	60.6												122.7													213.4
									148	75.4												91.2	20.4												101.7													304.7
									148.1	79.8												25.2	61.9												103													13
									88.1	78.3												74.3	15.2												147.1													102.6
									147.4	97.5												43.7	65.4												49													77.8
									151.7	118.8												31.7	91.1												350.4													115.6
									151	120												59.3	63.6												117.3													119.4
									160.6	156.1												37.1	82.1												118.7													121.4
									83.8	164.3												74.6	93.9												91.4													127.5
									32.5	57.7												27	22.1												77.6													137.3
									158.7	46.2												125.2	46.8												57.8													148.9
									158.8	49.4												143.7	47												236.5													125.3
									159.3	18												133.7	34.2												212.5													160.8
									68.6	22.2												60.7	71.2												104.2													147.2
									163.2	20.6												23.9	61.7												239.1													152.9
									165	18												35.3	21.2												18.9													172.4
									164.3	18.6												53.6	63												200.9													201.1
									165.9	15.4												160.1	35.7												26.2													207.5
									167.6	30.7												169.2	134.8												243.7													12
									167	48.1												83.7	18												99													165.4
									168.7	32.7												67.3	21.7												121.4													127.7
									167.1	33.8												189.8	29.2												104.8													156.9
									174.6	19.9												198.1	55.4												31.5													171.5
									174.5	21.4												80.6	38.7												132													184.3
									170.2	26.3												115.7	31.8												212.2													13.3
									170.6	29.7												101.7	36.9												66													231.7
									169.5	22.2												167.9	29.2												212.3													236.9
									177.7	50.3												181.1	25												19.3													264
									173.4	22												129.4	25												94.6													180.5
									170.4	35.2												122.9	71.1												245.7													121.4
									173.3	44.7												102.1	55.2												210.1													312.4
									172.9	39.6												87.7	21.2												24.8													8.7
									173.1	63.5												84.1	18.4												126													11
									185.3	48.1												122.9	25.7												11.2													12.5
									176.6	37.9												25.6	22																									65.3
									180.5	18.4												20.8	29.5																									75.5
									15.4	56.6												110.9	64.2																									90.7
									178.4	44.5												14.2	41.9																									105.1
									13.3	125.3												22.6	64.8																									118.7
									175	84												34.5	8.9																									44.5
									180.2	24.7												41.5	61.6																									123.7
									60.6	89.3												21	70.7																									125.7
									181.8	85.1												44.3	46.7																									126.8
									182.3	125.5												15.6	208.6																									132.7
									182.1	69.1												45.3	59.5																									132.3
									185.4	43.5												57.1	113.9																									124.9
									187.9	78.2												51.4	78.7																									137.8
									73.1	27.7												44.3	24.2																									79.4
									186.3	102.5												42.8	46.2																									80.9
									193.1	53.3												50.7	14.8																									138.6
									188	18.3												43.3	51																									181.3
									189.4	37.9												57.1	110.4																									145.6
									188.9	334.6												50	28.7																									212.4
									193.4	17.2												80.3	36.6																									121.2
									192	20												51.4	54.2																									178
									190.1	13.9												92.4	44.8																									10.1
									190.7	60.7												79.7	40.1																									203.8
									206	37.3												77.2	61.2																									216.8
									193.2	13												98.3	45.6																									163.9
									197.7	33.3												72.4	30.7																									244
									71.6	25.6												86.9	60.5																									65.4
									212.6	35.1												111.5	71.5																									14.4
									196.2	12.2												56.7	53.4																									143.4
									209.4	58												91	17.4																									142.8
									198.7	20.2												17.2	54.7																									296.2
									200.6	65.1												160.8	33.3																									90.5
									184.5	61.4												30.4	38.5																									279.2
									202	69												42.4	53.9																									334.3
									208.6	48.1												150.3	89.7																									262.3
									69.4	66.2												54.7	63																									193
									204	95												68.7	67.2																									275.9
									213.3	75.2												90.7	92.2																									115.4
									200.2	40												96.7	14.1																									339.1
									203.4	85												26.7	64																									347.9
									95.6	116.3												98.9	35.7																									27.2
									206.7	51.3												104.9	21.8																									11.1
									216.8	138.2												181.2	32																									47.3
									209.2	115.4												56.7	49.9																									16.4
									205.9	64.6												131.5	38.3																									43.1
									114.4	79.8												36.3	18.6																									109.4
									220.1	141.5												203.3	18.5																									106.9
									212.7	164.3												136.1	24.2																									108.3
									209.4	286.8												27.5	12.8																									110.5
									222.3	22.4												72.9	14.3																									122.3
									95.6	28.5												92.7	12.2																									119.2
									218.3	21.2												180.6	27.9																									132
									217.7	68.6												56.5	70																									140.9
									212.6	58.8												95.9	11.5																									140.2
									213.6	9.1												21.1	35.4																									122.8
									216	21.2												103	52.2																									16.1
									217.3	26.1												86.8	33.9																									153.4
									218.3	31.1												62.8	42.6																									128.5
									220.1	39.4												54.7	61.9																									198.4
									210.9	33.6												18.2	29.9																									165.9
									114.1	50.3												23.3	100.4																									141.4
									68.6	22.2												28.5	84.3																									151.3
									227.8	40.8												35.1	14.3																									13.3
									230.4	31.7												21.5	157.8																									225.4
									224.2	36.9												20.1	47.1																									50.4
									227.5	70.3												20.2	76																									287.1
									233.8	42.9												17	93.9																									115.8
									221.8	49												20.7	13.2																									184.6
									15.2	32.8												27.1	89.4																									168.6
									202.2	66												51.5	53.1																									375.3
									87.7	32.9												20.3	159.5																									31.9
									114.4	41.9												24.9	93.2																									21.2
									185.7	42.5												32.3	42.4																									83.7
									231.9	77.6												37.4	26.9																									40
									229.3	41.8												18.5	113.4																									110.7
									238.8	111.5												36.6	107.7																									54
									228.1	69												61.7	77.2																									41.5
									210.6	15.2												54.2	13.7																									102.3
									228.3	125.8												30	14.8																									116.9
									173	172.9												43.2	20.7																									110.8
									130.7	117.9												73.7	73.4																									125.4
									93.6	160.1												111.5	32.2																									20.7
									173.3	52.9												37	96																									130.4
									180.2	61												45.8	23.1																									130.3
									229	44.1												44.5	25.4																									66.1
									231.3	45												90.2	85.6																									135
									103	36												135.9	27.9																									80.4
									230	39.6												152.2	34.6																									110.9
									229.9	59.4												38.5	81.4																									84.7
									118.9	19												159.3	73																									174.8
									231.8	30.2												167.7	52																									116.4
									238.2	73.4												195.8	58.4																									163.2
									62	13.8												35.9	37.1																									214
									97.1	35.4												44.7	12.6																									150.9
									241.5	11.3												33.1	11.4																									133.1
									237.6	55.2												16	31.2																									206.6
									237.1	48												19.4	61.9																									179.3
									252.5	68.5												63.8	108.4																									181.3
									241	56.2												75.3	71.7																									293
									237.8	93.8												91.2	38.2																									251.8
									202.4	116.4												62.8	17.6																									283.8
									169.3	159.9												129.4	30.3																									311.8
									255.3	142.4												70.8	21.1																									209.5
									245.3	137.6												73.6	40.3																									207.4
									195.7	158.5												42	26.8																									280.1
									245.6	153.6												47.2	63.5																									290.2
									243	254.5												70.4	12.2																									263.3
									166.3	11.5												55.3	29.4																									273.4
									241.6	44.6												64	12.1																									314.4
									119.6	93.3												55.2	21.1																									334.6
									249.8	31.1												53.7	19.6																									201.4
									251.9	108.7												20.9	20.2																									238.3
									148.7	30.3												28.1	10.6																									229.9
									134	18.4												11.3	17.2																									234
									163.4	33.3												31.3	25																									271.7
									250.5	14.9												37.8	15.5																									15.5
									47.2	46.9												20.1	33.7																									31.5
									244.1	49.5												13.3	39.8																									64
									257.5	45.4												27.2	34.3																									66.5
									246.9	55.3												31.3	37.6																									80.7
									249.6	46												58.2	40.7																									74.1
									213.4	59.6												44.4	42.3																									8.5
									258.6	64												67	44.3																									57
									159.8	64.6												54.2	33.4																									67
									114.4	69.4												74	42.7																									44.7
									15.7	64.8												48.8	48.9																									22.2
									194.2	64.1												60	41.6																									19.2
									257.9	79.4												66.3	47.4																									58.8
									138.5	81.1												92.9	44.8																									18.2
									265.4	13.7												83.2	54.5																									15.1
									149.9	78.1												111.3	59																									31.6
									233	71.3												120.2	48.2																									89.6
									254.7	90.2												39	38.8																									82.7
									266.2	44												45.6	56.5																									80.1
									177.7	92.1												115.8	18																									84.5
									263.1	93.4												173.2	106.7																									102.2
									261.9	87.9												65.9	109.8																									95
									255.7	99.4												166.8	114																									169.4
									236.9	107.8												202.1	46.3																									87.1
									146	115.2												195.8	28.7																									189
									263.9	112												87.5	143.7																									157.9
									260.2	121.3												115	28.4																									220.4
									220.8	15.2												152.3	149.5																									201.7
									108	125.3												91.9	21.7																									189.6
									145.7	106												103.8	31.9																									167.2
									46.1	142												158.2	95.4																									140.3
									279.1	130.4												61	33.6																									189.8
									119.7	96.5												173.5	181.4																									249.8
									104.2	65.6												69.8	103.8																									190.3
									269.2	17.6												56.9	160.6																									209.2
									232.4	163.3												40.2	76.1																									197.6
									268.7	79.4												59.7	17.4																									153.8
									110.8	180.8												33.6	24.3																									202
									213.1	154.6												158.5	35.7																									181.1
									259.3	21												113.7	42.1																									159
									266.3	14.6												14.9	237.9																									193.7
									206.1	128.4												150.6	21.7																									224.3
									275.4	61.6												87.8	94.8																									203.9
									260	201.5												123.9	28.7																									231.2
									134.4	37.7												141.8	21.9																									252.2
									40.9	133												79.3	28.7																									272.8
									192.2	80.8												21.5	52.4																									265.4
									273.4	156.6												63.8	19																									294.9
									274.4	66.2												17.9	16.9																									279.2
									288.7	113.1												30.9	15.5																									133.4
									273.2	50.5												44.5	16.2																									8.7
									172.8	98.7												32.4	24.8																									17.8
									274.3	25												63.1	20.7																									55.8
									277	53.8												67.1	22.3																									12.3
									208.1	38.7												114.2	21.3																									69.5
									276.1	10.5												106	29																									11.1
									183	13.7												48.9	28.1																									14.4
									292.9	20.4												417.3	23																									12.7
									292.4	12.5												129.5	36.6																									68.6
									290.7	53.1												47.5	46.4																									60.8
									284.6	46.1												411.2	17.3																									45.3
									291	44.6												94.2	13.3																									156.3
									279.6	63.7												101.4	18.4																									194
									281.3	66												35	53.7																									130.2
									251.2	69												380.4	63.2																									236.5
									195	69.2												355.5	59.7																									196.6
									161.2	120.1												316.7	47.6																									170.5
									219.7	101.6												43.5	37.3																									136.5
									273.8	64.6												74.7	66.3																									135
									285	116.8												262.7	32.9																									129.9
									171.3	22.1												300.9	43.7																									216.6
									159.2	97.4												63.6	81.6																									199.5
									204.4	119.8												260.2	89.1																									135.9
									216.1	16.8												51.7	46.3																									164.5
									226.9	28.3												72.5	26.1																									192.1
									163.9	26.9												128.2	103.1																									210
									300.8	34.7												38.6	33.8																									236
									190.2	11.9												26	18.5																									160.2
									300.2	9.7												187.7	132.9																									205
									293	17												178.9	17.8																									217.8
									179.6	18.5												34.1	26.2																									202.7
									235.5	25.6												17.1	38.7																									282.5
									189.9	14.2												48	16.9																									140.8
									296.9	29.8												18.4	30.6																									207.6
									232.3	47.8												39	117.5																									271
									194.9	31.4												144.1	128.6																									245.5
									233.4	36.7												175.5	28.2																									182.3
									249.8	30.7												46.6	25.3																									242.1
									215.7	27.1												17.7	184.7																									175.2
									298.3	40.8												30.4	24.5																									214.4
									216.7	11.3												19.2	37.2																									203.3
									242.4	19.9												102.1	78.3																									212.9
									181	23												182	160.2																									248.5
									149.3	72.2												128.4	26.9																									245.6
									301.4	61.2												25.2	63.5																									254.1
									199.1	61.2												176.1	36.2																									216.1
									190.1	112.4												168	46.5																									237.2
									304.7	71.8												164.9	25.8																									258.2
									302.8	106.3												159.4	49.4																									404.2
									273.2	141												173.9	70.4																									273
									298	153.6												114.1	48.7																									229.5
									294.7	98.9												146.6	48.9																									308.8
									284.8	112												104.4	59.1																									304.4
									317.9	170												157.3	27.6																									292.5
									203.4	114.4												131.1	22																									315.6
									262.6	133.7												23.3	84.7																									61.6
									259.7	8.5												79.3	23.9																									145.6
									181.8	125.6												26.3	129.7																									238.2
									292.6	99												63.2	145.5																									288.7
									139.1	72.9												77.5	32																									161
									198.7	92												107.7	114.2																									230.5
									227.7	126.9												107.1	18.4																									171.6
									314.3	151.4												27.5	75.9																									11
									144.5	31.2												60.9	53																									22.9
									324.8	76.3												115.1	44.8																									12.2
									322.9	55.1												37.9	40.6																									15.6
									247.8	121.2												37.9	15.2																									35.9
									324.6	94.9												18.1	23.2																									51.4
									202.4	212.9												17.1	20.8																									36.5
									315.4	218.2												30	20.4																									59.2
									224.6	475												40.1	24.5																									19
									280.8	70.7												96.6	30.3																									39.1
									194.3	23.9												26.9	14.3																									13.5
									165.1	127.9												21.2	26.2																									72.8
									234.1	88.4												58	29.5																									81.2
									279	130.9												37	44.8																									84.7
									259.2	102.2												23	43.9																									45.2
									220.7	30.2												24.7	32.5																									13.4
									334.7	57.7												74.8	14.1																									10.1
									275.1	52.7												75.6	14.9																									74.9
									329	39.1												78	19																									21.7
									331.3	34												21.2	41.9																									113.7
									282	39.4												21.6	46.5																									57.5
									213.8	45.1												59.6	54.3																									74
									217.2	41.5												37.9	43.5																									107.3
									340.5	25.8												48.5	53.1																									115.4
									329.3	79.1												46.2	49.3																									132.8
									242.1	21.9												42.7	52.2																									140.4
									257.1	20.2												38.7	62.3																									237.1
									240.1	60												34.8	63.8																									177.2
									201.7	39.6												32.4	75.6																									296.3
									226	24.9												31.9	56.9																									246.6
									264.1	134.2												22	87.9																									194.8
									336.4	23.1												40.7	48.2																									154.4
									308.5	47.9												86.6	27.9																									190.9
									338.3	39.9												101.7	29.5																									233.9
									325.3	75.3												22.8	20.5																									215.9
									345.4	274.2												151	20.4																									109.8
									248.6	275.4												56.7	41.1																									208.1
									202.3	8.2												84.6	110.6																									316.9
									233.5	11.7												75.9	63																									247.9
									224.9	13.4												20.6	67.9																									254.8
									353.8	128.5												47.2	27																									213.5
									362.8	67.8												24.5	59.7																									199.7
									362.8	61.4												75.1	25.9																									263.5
									361.7	65.6												42.8	58.8																									307.7
									298.5	61												116.2	85.7																									223.6
									303.4	52.8												145.1	107																									255.6
									365.5	20.6												118.5	84.5																									279
									368.5	18.6												58.6	16.5																									255.8
									377.9	41.6												136.8	35																									293.7
									330.8	19												16.9	16																									311.8
									341.2	45.4												87.1	103.3																									287.7
									381	25.8												60.4	25.1																									195.9
									380.1	103.8												205.2	54																									306.5
									289.2	66.2												110.8	22.7																									133
									252	47.2												86.1	37.4																									36.3
									393.7	48.7												57.5	29.5																									220.3
									349.6	33.2												39.4	88.9																									93
									389.9	58.8												183.2	49																									160.7
									372.6	54.8												24.1	33																									153.3
									386.1	115.1												33.9	9.2																									145.4
									395.1	66.9												192.3	21.6																									252.6
									384	37.9												46.6	56.5																									161.9
									336.8	123.5												153.9	117.4																									242.4
									353.7	116.9												148.1	69.2																									293.3
									411.8	126.4												157.5	13.1																									63.6
									406.8	60.4												45.1	114																									74.4
									407.9	95.1												151.1	54.3																									83.5
									425.5	35.8												210.7	158.9																									87.1
									47.1	120.5												112.9	44.9																									52
									46.3	233.7												102.4	15																									98.8
									26.3	179.1												193.9	40.7																									364.1
									49.6	129												17.8	27.9																									54.9
									59.6	15.1												107.4	20.5																									144.6
									87	28.2												113.7	18.5																									135.6
									83	11.3												35	13.1																									150.7
									52.7	549.8												115.8	18.8																									99.1
									75	105.9												162.7	22.6																									18.7
									84	138.8												102.7	21.9																									366
									87.2	107												44.3	31.2																									51.7
									89.2	56.6												30.9	39.2																									329.8
									95.1	69.6												59.4	35.6																									245.1
									101.3	19.7												17.8	9.6																									120.2
									96.3	37												80.1	36.8																									244.9
									97.2	18.4												89.1	43																									106.4
									104.6	12.6												105.7	43																									94.1
									91.3	52.6												75.9	35.7																									241.1
									111.4	19												44.5	22.6																									80.4
									111.2	18.9												76.9	44.7																									321.6
									115.4	16.8												103.5	20.8																									92.7
									104.8	32.5												27.7	54.7																									162.6
									121.9	38.8												129.5	55.9																									44.9
									114.7	37.1												76.8	35.5																									39.8
									120.7	6.7												87.6	39.2																									237.8
									124.1	18.9												71	67.2																									255.8
									120.6	43.3												56.6	70.8																									71
									52.8	11.9												62.5	11.6																									88
									125.3	11.8												75.6	66.9																									268.3
									122.9	44.3												113.3	35.7																									243.6
									114	16.9												40.1	18																									243.9
									111.3	17.3												105.1	48.6																									246.1
									131.8	23.6												132.3	65.9																									70.8
									92.5	15.9												91.9	86.6																									12.5
									124.1	20.1												99.1	28.9																									51.3
									132.9	52.4												23	19.6																									125.3
									131.8	27.7												92.3	27.9																									55.3
									67.1	44.4												91.2	44.3																									152.9
									129.2	16.9												24.1	47.2																									112.6
									136	13.7												91.6	21																									186
									130.7	50.2												71.4	98.3																									71
									135.9	87.2												72.4	66.7																									56.3
									32.3	12.8												43.5	11.2																									330.2
									129.2	27												20.3	40.3																									9.9
									132.9	52.1												85.2	23																									180.6
									147.6	13.4												34.4	49.7																									272.5
									137.3	22.6												86.2	79																									11.8
									128.8	44.9												75.7	13.8																									256.2
									147.4	17.1												65.3	60.2																									72
									151	18.3												54.9	43.4																									124.3
									145.3	14.7												81.1	64.3																									13.5
									154.1	12.1												50.9	119.9																									211.7
									148.6	8.7												74.4	108.3																									116.6
									152.1	29.7												67	64.8																									19.4
									154.4	22												69.1	46.2																									250.8
									141.8	73												63.7	24.3																									162.6
									143.2	32.6												61.4	37.7																									234.7
									155.2	35.6												59.4	33.3																									163.8
									54	36.2												32.6	28.7																									329.6
									166.1	20												36.1	19.7																									80.9
									167.9	21.2												53	14.2																									26.8
									170.5	23.1												63.1	137.7																									54.6
									163.4	29.7												33.3	30.5																									260.1
									173.6	23.7												25.1	40.8																									280.7
									172.9	73.6												27.9	25.6																									24.8
									89.6	39												19.2	12.6																									164.9
									81.9	23.3												12.9	41.6																									22
									190.1	27												29.1	15.7																									141.9
									68.5	60.4												23.8	27.8																									175.5
									65.4	31.4												58.1	13.4																									15.5
									69.1	63.5												63.2	37.7																									51.8
									157.3	24.2												25.3	23.3																									237.4
									151.1	41.7												60.8	38.6																									92.3
									148.5	17.2												91	25.1																									117
									186.3	36.7												47.2	23.8																									116
									197.5	12.1												24	12.4																									205.5
									165.8	19.2												47.9	77.7																									129.3
									173.1	30.8												14.1	69.2																									99.3
									44.7	33.6												50.5	10.6																									290
									97.6	34.1												92	216.5																									196.6
									199.1	35												44.6	64.2																									337.3
									114.9	24.6												66.6	40.5																									151
									175	22.4												77.7	25.6																									323.2
									218.3	27												10.8	97.4																									188.7
									121.5	10.1												47.4	59.5																									313.2
									215.7	23.2												89.9	43.9																									107.7
									183.2	15.2												96.6	40.4																									339.4
									100.8	21.8												11.5	13.7																									99.5
									107.8	17.6												21.6	18.4																									98
									216.6	13.8												125.6	18.1																									201.9
									157.5	17.8												43.4	35																									148.3
									212.1	26.8												189.3	19.8																									175.1
									234.4	63.5												153.5	41.2																									285.2
									185.3	40												111.5	30.9																									296.2
									116.4	29.5												223.4	22.8																									105
									148.7	12.5												229.3	20																									48.4
									234.6	26.4												225.3	34.2																									55.3
									135.7	11.6												148.3	17.7																									261.6
									154.3	31.9												98.2	20.2																									237.3
									110.9	41.1												74.7	29.7																									218.3
									128.8	40.7												60.3	21.2																									166.2
									220.6	68.3												51.8	118.9																									153.7
									25.6	26.2												176.3	21.2																									121.2
									236.3	129.7												119.5	35.8																									177.9
									62.5	28.9												114.9	23.7																									234.3
									236.7	29.1												205.4	80.5																									154.7
									148	38												60.1	19.2																									110.7
									226	78.6												55.2	17.9																									82.9
									164.5	23.2												62.8	17.8																									210.4
									88.6	19.8												117.6	28.2																									207
									213.7	49												33.2	18																									290.4
									156.8	19.1												100.2	32																									164.4
									54.2	13												27.5	51.4																									282.2
									67.4	17.5												101.2	29.5																									146.3
									183.3	37.2												53.2	42.3																									352.2
									166.2	20.3												100.5	37.1																									158.4
									139.5	20.6												59.9	45.7																									241.5
									221.2	32.4												32.4	45.2																									295.5
									175	85												24.2	40.6																									134.4
									257.2	72.8												94	72.9																									199.3
									115.8	15.2												32.1	53.7																									186.7
									196.8	19.5												26.7	88.4																									302.6
									135.8	78.6												101.7	64.3																									299.7
									31.8	12.5												43.5	42.7																									341
									270.4	45.1												93.2	18.4																									365.8
									155.7	12.5												61.1	22.9																									325.7
									117.5	70.7												76.2	22.7																									240.7
									163.8	89.2												150	140.8																									326
									190.4	77.2												129.8	105.7																									336.4
									200.3	40.1												133.6	37																									103.3
									228.7	12.3												75.5	77.7																									158.5
									144.9	12.8												110.3	79.1																									258.6
									178.1	38.7												104.7	36.9																									244.3
									33.4	96.9												19.1	22.8																									116.9
									142	32.6												37.3	28.2																									98.4
									202.7	20.3												41	67.6																									181.4
									193	22.4												72.9	54.4																									154.1
									230.4	186												17.1	41.1																									158.3
									259.3	79.4												41.6	40.4
									272.7	62.3												66.6	33
									105.1	21.3												33.7	26.5
									249.2	49.5												85.5	28.8
									230.3	120.8												40	103.4
									201.2	12												61.7	71.7
									131.4	14.5												23.3	26.9
									225.4	14.1												79	23.5
									161.2	37												57.2	20.6
									179.5	13.9												21.9	39.1
									155.2	16.1												37.9	45.4
									175.2	22.4												79.1	34.8
									230.4	12.4												45.4	17.5
									251.9	13.5												24.2	40.2
									229.4	31.2												29.1	12.9
									243.3	17.4												35.4	38.5
									184.8	16.4												63.1	31.5
									190.6	19												49.5	11.6
									160.5	8.2												24	37.8
									201.6	13.8												31.4	39.8
									147.6	28.4												24.6	42.9
									216.4	30.6												25.7	53.2
									208.4	10.7												36.7	47.7
									228.8	9.8												27.4	32.5
									244.8	21.2												20.7	28.3
									285.2	53.7												19.1	46.1
									141.5	17.3												72	43.2
									234	34												49.3	70.1
									176	57.5												38	20.5
									230.1	16.1												96	32.2
									201.6	24												78.1	54.2
									272.5	18.6												114.9	34.1
									207	26.1												111.7	16
									10.6	46.1												102	15.9
									261.7	42.3												118.2	26.4
									233.1	61.8												55.8	77.3
									302.3	73.4												64.8	41.1
									247	155.8												48.1	18.9
									314	87.2												56.7	9.4
									161.7	25.4												58.3	63.4
									273.3	40.7												97.1	120.6
									105.7	124.5												132.5	27.8
									216.5	208.4												176.5	29.3
									184.1	221.1												31.3	51.3
									51.3	71.5												135.4	48.6
									152.2	85.8												79.2	16.6
									190.8	152.9												172.6	51.9
									285.7	124.9												132.5	104.9
									290.2	113												147.2	44.6
									222.6	99.1												142.5	83.5
									231.2	101.9												153.5	68.7
									302.8	92.4												154.8	57.8
									157.6	89.5												198.2	51.6
									274	79.6												184	44.6
									279.9	80.3												133.4	48.8
									165.6	61.6												124.9	36.2
									222.1	73.7												229.6	16.7
									265	39.2												27.4	14.9
									317	63.3												188.9	31.3
									244.8	60.6												117.3	30.9
									253.3	56.2												51.2	33.7
									168.3	50.7												72.4	22.1
									298	47.4												61.3	24.9
									281.8	45.9												109.5	26.4
									86.3	37.1												67.4	58.5
									251.7	29.8												73.5	72.2
									150.8	28												87.4	84.5
									314.8	15.9												102.8	22.3
									192.5	23												17.9	18.6
									177.8	16												56.3	36.2
									141.1	22.3												52.9	47.7
									254.2	14												59.9	32.7
									216.6	13.1												45.6	49.7
									310.1	50.8												36.4	69.3
									19.3	22												18.9	28.3
									246.8	20.5												148.9	118.3
									145	43.8												23.4	42.7
									228.6	23.5												47.7	95.3
									82.9	41.8												81.1	14.7
									247.8	32.6												116.8	63.1
									328	20.5												137.7	36.4
									258.4	50.2												19.4	232.9
									293.1	39.3												79.7	19.2
									309.4	24.6												142.1	46.4
									210.3	92.6												30.5	15.8
									323.6	45												43.4	16.8
									207.4	29.7												66.4	142.3
									281.4	26.3												20.7	63.7
									186.7	22.5												36.4	20.1
									117	28.6												122.6	105.5
									219	47												40.2	67.8
									225.5	70.5												74.7	83.8
									250.1	16.5												43.4	55.1
									334.5	19.9												120	33.5
									25.6	23.6												25.4	50.1
									282	7.3												123.5	58.1
									326.7	48.9												27.4	44.6
									360.5	90.5												13.8	28.2
									339.1	73												104.6	16.2
									341.7	34.5												65.7	18
									366.4	65.8												35.6	18.8
									267.2	97.2												38.4	17.4
									303.5	83.3												90.5	19.2
									323	73.4												45	24.8
									163.8	128.3												32.7	23.3
									255	115.6												84.5	22.7
									234.2	106.7												41.1	25.1
									286.6	106.6												19.6	29.4
									177.5	58.6												29.4	25.2
									244.9	53.9												82.2	30.4
									18.4	57.3												38.7	29.4
									358.3	49.8												17.7	31.1
									331.4	40.1												28	30.2
									220.5	42												35.7	31.1
									158.8	39												11.9	37.4
									258.8	39.4												19.5	8.1
									153.8	38.1												54.9	39.9
									346.3	32.8												17.6	39
									111.3	34.7												10.8	40.9
									218.8	29.4												10.7	47.6
									228.1	29.7												60	41.6
									252.7	32.2												72	49.8
									341.1	25												37.2	53
									314.8	28.4												30.1	57
									327.5	21.8												52.3	55.7
									240.4	18.6												177.3	63.8
									220.3	16.8												42.5	90.9
									283.6	13.2												10.5	117.3
									218.8	24												107.9	11.8
									267.1	23.9												122.8	82.3
									240.6	42.6												29.4	32.6
									275.9	66.8												37.2	19.4
									315	48.6												10	12.9
									261.5	36.8												13.7	54.3
									337.9	46.1												10	9.1
									34.3	75.2												24.1	115.5
									50.2	47.9												11.2	31.1
									57.6	69.1												21.2	26
									60.3	16.2												20.8	67.3
									91.1	79.9												33	34.4
									70.9	80.8												26.5	61.3
									169.2	87.1												16.7	78.1
									110	43.8												32.2	19.1
									109.5	201.5												22.1	42.2
									107.6	26												47.3	27.6
									45.1	110.8												28.7	31.1
									116.4	173.7												62.6	10.6
									120.7	97.2												40.5	11.3
									43.9	144.4												34.5	11.1
									140.8	56.9												57.2	26.4
									129	67.1												42.2	26.6
									172	46.7												66.9	34.3
									143.3	55.9												47.9	26.4
									73.6	64.9												73.1	37.5
									192.9	79.6												48.3	39.1
									149.1	148												47.9	36.9
									132.7	60.7												29.9	46.3
									30.9	144												134.2	46
									225.5	26.3												109.7	58.1
									198.9	127.7												38	56.9
									158.1	100.5												100.6	35.1
									216.7	82.2												81	70.5
									201.5	90.9												37.6	80.1
									232.2	87												84.9	35.5
									194.1	81.2												43	55
									189.1	76												39.3	92.7
									196.5	65.6												183.3	39
									204	29.9												139.9	89.4
									209	45.6												73.1	109.7
									182.7	48.2												54.9	90.4
									228.6	47.8												188.8	105.1
									227.1	47.3												205.5	122.4
									60.4	43.4												211.7	130.9
									207.7	41.9												68.2	45.9
									239.6	43.3												73.4	140.2
									196.7	37.8												118.4	26.1
									187.1	45.9												219.5	345.4
									200	37.5												96.6	20.8
									216.7	24.1												103.6	70.3
									47.5	27.4												119.5	17.9
									266.1	32.4												133.2	9.7
									37.1	23												18.2	77.4
									158.4	29.7												126.9	9.5
									188.3	24.6												42.5	37.6
									240.1	17.7												125	44
									67.4	24.9												91.2	39.9
									252.5	16.9												35.4	15
									257.1	11.9												170.2	80.6
									248.3	27.2												48	32.3
									220.9	32												35.3	16.5
									200.2	27.7												37.7	24.7
									215.3	37.1												39.4	20
									79	29.7												55.1	23.6
									113.2	58.7												44.3	28.2
									135.8	13.4												42	23.1
									90.1	51.2												36.3	27.2
									208.1	37.3												37.6	30.2
									277.2	150.5												19.1	26.7
									247.5	19												24.5	34.3
									202.6	96.5												18.1	34.3
									205	33												7.4	40.1
									217.6	127.6												19.8	39.2
									211.7	47.4												24.8	47.6
									253.5	124.4												18.6	18.5
									287.3	132.7												20.8	52.8
									200	130.4												24.5	34.5
									271.7	104.4												30	61.7
									70.9	96.8												26.3	64.1
									217.6	93.8												28.1	70.2
									260.9	80.6												37.4	55.9
									160.8	83.4												30.7	99.7
									153.8	79.5												30.4	55.1
									88.4	77.9												39.1	18.3
									263.7	69.7												42.6	17.2
									259	71.3												53.9	40.7
									277.4	59.3												45.3	51.2
									195.3	62.6												52.9	24.5
									235.3	59.9												53.2	13.1
									260.4	47.9												59.6	114.2
									281	40.7												13.9	49.3
									126.8	37												65.3	21.6
									246.5	33.1												68.5	91.9
									253.1	31.5												74.4	37
									73.9	29.3												70.9	24.6
									256	26.3												66	35.7
									302	21												27.9	42.4
									192.1	16.6												79.1	27.2
									202	16.3												82.7	14.8
									268.3	16.8												86.8	17.2
									241.4	20.2												84.8	17.7
									151.2	15.4												81	20.6
									36.2	10.7												56.1	22.8
									223.9	4.6												84.8	24.6
									64.4	117.8												52.6	20.9
									312.4	67.4												54.4	25.6
									168.3	83.4												89.3	21.8
									231.4	89.7												59.8	32.2
									253.6	162.8												58.2	14.8
									264.2	82.3												58	47.9
									278.8	46.8												101	38.5
									117.8	99.4												99.7	20.2
									316.6	71.6												102	28.3
									238.1	107.1												91.5	30.5
									146.5	63.6												88.3	29.3
									237.1	81.6												123.6	40.4
									97	67.5												90.5	9.8
									231.3	182.9												139.6	56.3
									312.8	20.1												104.3	63
									92.6	106.1												66.9	37.5
									258.1	102.2												57.7	17.3
									294.8	74.1												133.5	47.4
									248.4	68.2												45.8	71
									146.6	58.8												154.9	73.2
									223.4	30.1												34.4	38.8
									229.4	29.5												164.8	51.7
									329.9	37.4												83.2	30.6
									249.8	11.2												47.8	70.8
									263	32.3												82.2	18.1
									266.7	47												35.5	80.6
									108.6	27.5												55.3	86.6
									246.8	15.4												176.7	55.1
									116.1	36.8												193.4	73.6
									160.6	41.5												22.7	87.2
									245.3	35.9												65.4	12.5
									251.2	155.6												126	111
									267.9	62.1												14.3	139.3
									321.4	101.7												158.3	128.9
									109.9	62.7												139.5	31.3
									289.4	64.4												29.3	69.5
									243.9	15.1												76.1	75.5
									251.6	92.1												27	145.7
									123.9	46.1												20.1	80.2
									320.9	95.9												131.5	86.3
									164.9	82.9												123.4	58.9
									241.4	126.6												17.3	56.8
									42.7	80.2												97.2	13.5
									117	187.4												100.8	97.7
									123.4	30.1												75.1	72
									253.6	19.9												196.2	26.4
									258	72.5												25.6	53.1
									276.4	23.6												25.4	20.9
									163.6	28.4												43.5	39.6
									294.6	45.2												30.9	49.9
									370.2	52												14.7	16.9
									25.5	40.3												13.2	25.7
									297.3	43.4												14.9	74.9
									212.3	15.2												11.2	43.8
									372.7	33.9												23	55.9
									151.2	120.5												45.3	17
									213.3	85.8												47.8	37.6
									141.8	65.4												46.7	30.9
									315.7	68.9												51	35.7
									372.4	57.4												53.5	46.7
									248.8	47.6												26.5	31
									283.8	29.4												55.3	23.1
									175.9	27.3												57.2	12.6
									164	35.8												59.7	14.9
									75.4	92.6												61.6	19.5
									162.4	45.6												61.4	19.3
									309.5	105.8												61.9	13.5
									180.8	20.4												35	18
									115.4	77.2												59.2	12
									293.7	108.7												66.9	31
									291.9	39.7												46.6	43.2
									217.8	72.8												67.2	25.2
									203	89.6												87.3	26.7
									311.4	74.1												73.1	40.4
									173.9	95.7												79.8	23.3
									33.8	99.5												81.1	39.6
									267.7	84												84.3	28.5
									140.6	21												37	79.1
									99.6	56.8												98.6	64.8
									211.3	21.6												12	37.5
									129.7	14.1												66.5	27.2
									235.4	24.3												123.6	39.1
									195	71.2												116.1	28.4
									169.5	38.1												69.8	15.4
									263	33.4												143.4	25.3
									187.1	15.4												16	103.8
									281.9	81.1												131.9	58.9
									117.3	112.4												154.9	27.2
									122.6	208.1												119.8	22.2
									247.3	132.4												13.8	69.7
									103.7	140.4												163.3	7.7
									272.2	20.2												142.5	64.7
									39.8	15.9												179.2	19
									179.9	25.5												184.3	13.1
									61.8	22.9												46.2	33.9
									123.5	18.8												58.1	118.8
									93.4	121.1												190.4	49.3
									269.2	20												21.7	29.8
									254.8	84.2												52.4	85.6
									405.7	80.7												68.4	54
									144.8	122.2												19.8	96.9
									110.8	15.3												79.8	102
									158.1	69												58.3	35.6
									166	54.2												50.7	77.9
									192.6	13.3												118.1	56.3
									184	48.2												92.3	54.3
									33	24.2												126.6	92.8
									141.9	34.1												171	78
									178.9	17												43.8	146.3
									207.7	26.6												11.9	54.5
									157.9	29.3												21.2	98.7
									249.3	7.5												76	37.1
									187.1	50.9												73.3	91.4
									164.3	54.3												19.7	131.9
									212	18.8												19.9	120.2
									141.9	83.2												17.5	157.3
									128.3	32.8												39.4	71.4
									24.7	37.5												43.8	91.6
									15.8	50.9												38.8	60.4
									419.5	39.7												36.4	52.1
									194.7	59.1												22.5	166.7
									166.6	29.6												17.3	139.3
									28.6	45.6												62	48
									411.7	46.3												39.8	110.5
									175.9	38.3												62.1	37.9
									126.9	36												17.5	31.5
									162.8	43.6												58.8	41.6
									175.8	16.6												27.4	119.4
									181.7	68.5												69.8	45.7
									187.9	11.6												41.4	15.1
									156.8	85.6												108.2	39.4
									184.8	66.8												90.4	81.1
									152.4	58.2												29.6	62.1
									129.7	38.2												66.9	16.7
									184.2	53.9												60.1	19.4
									156.8	51.3												56.7	173.2
									191.3	58.9												96	35.6
									201.7	38.3												53.5	29.2
									163.4	79.5												71.8	14.5
									167.5	30.7												77.6	19.2
									119.9	49.7												16.8	15.6
									191.8	82.4												130.3	30.7
									133.2	8.8												46.8	30.2
									124.2	13.2												155.4	41.1
									167	36.5												123.9	21.7
									115	8.7												21.2	54
									140	19.1												62.1	42.7
									135.1	30.3												11	24.3
									180	136.3												78.1	63.3
									143.1	77.2												69.5	12.2
									168.5	92.5												16.6	35.9
									149.6	31												22.4	34.1
									152.3	24.9												58.3	28.2
									130.7	14.2												61.3	15.4
									142.5	26.1												23.8	26.6
									169	26.8												155.5	9.5
									151.7	51.2												45.7	62.3
									105.3	50.1												71.1	87.2
									111.5	13.8												44.2	43.9
									45.3	20.3												60.3	63
									19.6	18.1												90.5	71.1
									19.4	49.8												15.1	53.6
									22.2	107.3												114.6	89.8
									26.4	14.5												97.4	58
									55.2	13												147.3	48.4
									69.6	11.7												70.8	3.4
									79.4	11.7												140	15.8
									55.6	18.3												112.8	8.5
									28.1	24.6												146.8	192.2
									88.8	14.4												88.8	95.1
									76.7	43.6												103.7	159.7
									88.1	53.7												131	172
									89.3	13.6												14.9	172.8
									97.9	16.8												256.1	11.6
									97.9	24.5												209	99.9
									45.2	28.7												76.5	65.9
									106.1	17.6												53.5	28.7
									108.7	14.6												45.1	255.3
									106.6	8.6												41.3	31.3
									108.7	12												63.7	49
									108.9	15.5												69.3	71.3
									94.8	10.9												62.2	14.3
									115.5	24.6												48.3	18.6
									99	10												19.7	19
									16.9	27.2												57.5	22.9
									114.5	9.1												170.8	23.1
									118.6	47.7												26.5	27.1
									106.6	39.7												108.1	54.8
									128.3	14												69.4	53.2
									129.8	44												117.9	47.9
									134.3	49.9												68.4	30
									127.2	29.1												79.6	24.9
									136.1	71.8												80.4	35
									138.5	50.1												54.9	7.1
									127	40.7												57.5	18.3
									31.7	77.6												31.1	17.1
									143.4	15.4												40.2	21.2
									146.9	74.9												28.6	71.2
									137.3	46.9												56.4	31.5
									155.5	53.1												14.1	35.6
									49.4	70.9												103	30.1
									24.5	50.2												160.9	28.1
									103.6	61.2												98.9	20.9
									37.7	12.2												114.1	37.5
									66.4	96												26.7	15.5
									50.2	42.1												19.7	13.6
									149.6	39.8												145.9	22.1
									22.1	87.2												49.5	101.5
									114.1	36												115.6	31.5
									31.6	46.6												43.3	16.2
									149.2	38.1												65	26.3
									156.4	66												30.4	81.1
									163.8	88.5												26.6	49.1
									62.5	52.8												27	44.8
									147.6	105.4												38.6	126.2
									78.6	32.2												49.9	25.4
									154.9	36.2												18	53.4
									158.9	25.9												63.8	15.9
									170.1	80.3												58.5	50.5
									135	33.6												18.3	109.4
									29.8	79.4												163.9	105.9
									179.2	36.5												47.4	66.6
									156.9	154.1												17.9	13.4
									128.2	30.6												110.6	126.8
									167.1	86.2												48.7	56.6
									170	66.2												121.1	35.6
									73.4	63.2												119.5	9.1
									173.4	156.2												29.2	69.1
									110.5	80.8												43.5	22.1
									175.2	19.7												69.3	120.3
									153.7	95.5												6.8	123.5
									85.1	97.7												14.4	75.3
									175	92.1												10.7	12.9
									40.5	24.8												29.1	17.4
									167.8	103.1												26.4	9.5
									93.6	39.1												16.3	13
									56.5	88.9												28.1	26.5
									179.6	39.6												117.1	17.2
									202.1	13.7												92.2	18.8
									151.1	110.1												99	17
									124.2	28.7												17.5	28.3
									137.1	94.5												15.2	15.7
									64.3	27.9												229.6	13.7
									117.4	43.2												67.1	14.8
									178.2	14.2												112.4	48.7
									212.3	24.8												55.2	94.9
									84.1	29.4												226.4	81.9
									197.7	26.5												108.9	40.3
									208	10.6												48.9	94.3
									189.8	25.3												209.5	53.4
									140.3	58.1												36.1	67.4
									201.2	15.5												41	34
									144.8	50.2												160.7	88.5
									207.1	38.6												152.4	10.8
									207	97.1												158.7	46.6
									51.7	19.7												32.7	69
									223.5	49.1												30.2	66.9
									167.8	41.1												36.9	8.6
									128.4	86.7												40.3	18.8
									186.7	24.1												14.1	19.3
									139.5	41.3												35.8	123.2
									100.2	45												37.5	88.2
									215.3	24.9												53.7	52.2
									184.4	14.7												75.5	34.4
									216.3	30.9												49.5	27.6
									216.5	15.8												69.6	21.3
									223.3	28												81.2	107.6
									61.9	30.5												45.8	35.8
									207.4	15.6												54.4	96.4
									226.8	17.6												83.4	10.6
									138.8	10.7												104	46.6
									215.5	20.9												35	33.2
									228.4	29												60.8	12.4
									199.2	26.5												94	21.4
									21.3	37.1												57.1	19.9
									178.3	28.8												48.5	32.3
									220.8	31.9												49.9	16.9
									241.5	35.8												24.3	50.7
									36.1	39.9												20.5	50.7
									168.3	39.2												89.6	55.7
									235.3	43.7												92.8	18.2
									231.9	44.6												87.4	47
									250.2	49.6												88.9	14.2
									238.1	54.3												88.8	37.7
									174.1	51.4												78.8	29
									212.8	46.2												87.5	42.9
									235.4	57.6												64.3	50.5
									168.9	55.4												71.7	49.1
									266.2	56.7												75.5	72.1
									167.9	39.1												49.3	30.7
									264.8	10.6												58.5	18.5
									143.5	65.1												66.4	132
									188.6	65.7												60.9	46.2
									185.9	62.7												55.4	15.5
									185.4	70.8												47.2	30.7
									250.8	14.5												39.9	34.3
									176.1	50												38.1	136.1
									202.4	26												59	98.1
									125.1	83.6												32.1	11.9
									263.8	78.2												106.9	18.9
									257.1	37.2												93.8	33.4
									236	87.5												253.1	76.1
									270.1	37.1												59.8	50.2
									222	79.6												33.2	14.8
									259.1	70.5												82.8	23.3
									207.9	101												69.7	105.3
									142.7	60.8												230.9	59.6
									169.7	55.6												45.5	25.9
									203.3	44.4												35.5	13.1
									83.3	72.1												31.4	17.8
									223.5	64.6												44.2	9.6
									239.5	52.5												101.6	14.5
									253.3	48												196	15.6
									267.6	22.1												56.7	15.8
									265.3	116.7												32.2	28.4
									142.7	80.9												38.1	23.9
									159.7	112.7												53.8	26.2
									269.9	45.3												48.1	16.7
									103.5	42.4												22.3	11.3
									146.7	61.5												37.8	28.3
									86.4	53.7												123.7	45.6
									118.3	96.6												114.6	40.6
									209.2	56.5												65.4	17.1
									217.1	28.1												102.4	15.8
									272.6	44.6												27.8	31.2
									167	39.7												165.8	72.3
									247.2	122.9												154.5	27
									240.8	13.5												131.8	24.6
									271.9	32.7												148.3	24.2
									120.2	22.1												28	16.1
									92	22.6												119.3	55.6
									144.8	24.5												97.3	76.7
									287.5	17.2												91.1	39.5
									286.5	34.1												88.4	18
									129.8	59												78.4	16.1
									260.7	10.7												60.3	23.2
									289	17.6												55.5	26.9
									290	41.7												52.9	68
									252.9	85.3												49.9	74.7
									156.6	14												51.6	16.8
									294.5	185.7												35.4	109.6
									269.2	41.1												42.4	22
									277.2	21.5												35.3	135
									182.1	45.5												43.8	30.2
									28.4	14.8												43.6	64.5
									206.3	27.7												30	8.3
									188	13.1												17.9	11.1
									300.3	21.4												45.1	90
									211.4	29.4												18.2	16.9
									160.4	49.2												57.9	25.8
									120.3	27.6												28.2	58.4
									152	36.2												20.4	20.8
									172.1	49.8												34.8	37
									133	25.3												36.6	6.8
									209.4	19												30.7	154
									188	9.8												82.7	21.9
[truncated: 8,335 more rows]

## Sheet: Figure 7
Figure 7a	wt vs Ccr8-/-												Figure 7b	wt vs Ccr5-/-												Figure 7c	wt vs Cxcr3-/-
total cell number			parenchyma			sinus system			migration distance				total cell number			parenchyma			sinus system			migration distance				total cell number			parenchyma			sinus system			migration distance
wt	Ccr8-/-		wt	Ccr8-/-		wt	Ccr8-/-		wt	Ccr8-/-			wt	Ccr5/-		wt	Ccr5/-		wt	Ccr5/-		wt	Ccr5/-			wt	Cxcr3/-		wt	Cxcr3/-		wt	Cxcr3/-		wt	Cxcr3/-
156	165		126	118		30	47		52.7	195.9			298	303		228	232		70	71		20.8	24.6			128	153		85	89		43	64		52.8	29.2
119	183		85	118		34	66		59.6	198.7			285	312		230	254		55	58		66.2	196			72	85		21	29		51	55		123.2	12.7
137	211		103	157		34	54		145.9	53.2			288	292		224	223		64	69		239.9	70.8			145	149		96	88		49	61		218.5	155.9
153	157		93	77		60	80		201.4	62.6			272	290		221	214		51	76		220.5	193.8			117	118		56	47		61	71		142.3	131
73	103		38	30		35	73		194.3	229.5			117	123		81	71		36	52		196.9	218.5			131	168		106	138		25	30		240.1	135.2
76	89		35	34		41	54		188.9	194.9			164	169		116	98		48	71		260.8	22			110	130		69	95		41	35		176.8	133.5
78	95		35	29		43	66		204.4	193.3			162	191		118	126		44	65		241.6	187			126	162		100	134		26	29		239.3	154.3
52	93		22	29		30	64		214.8	237.5			160	169		116	117		44	52		181.2	217			103	122		43	47		60	75		175.2	129.4
222	299		178	232		44	67		235.7	264			333	312		251	241		82	71		284.4	251			56	70		45	58		11	12		255.6	155.2
164	192		134	138		30	54		182.4	203.8			235	306		145	169		90	137		187.3	263.8			66	94		49	84		17	9		277.5	166.7
225	259		149	176		76	83		238.1	249.3			337	314		252	225		85	89		219.5	263.3			63	68		50	58		13	9		206.1	192.9
197	215		152	155		45	59		218	276.1			280	288		182	195		98	93		168.7	154.8			64	99		47	81		17	18		236	198.6
115	133		61	71		54	62		201.1	177.6			299	293		212	202		87	91		255.5	224.1			101	78		60	68		41	10		335.6	193.8
170	196		113	115		57	81		210.5	270.1			237	232		159	145		78	87		200.3	242.9			93	90		60	52		33	38		263	200.6
192	192		131	117		61	75		253.5	255.9			263	266		186	188		77	78		297.6	293.7			107	99		70	69		37	30		290.7	255.8
141	154		78	86		63	68		231.8	252.1			264	247		169	130		95	117		267	186.6			76	70		45	49		31	21		357.7	259.4
95	126		70	77		25	49		265.2	211.8			184	195		153	143		31	52		185.7	240			123	121		97	83		26	37		167.9	162.8
109	110		75	64		34	47		164.5	278.9			314	277		230	201		84	76		290.7	221.2			110	112		88	80		22	32		202.7	175.8
98	118		81	79		17	39		239.8	234.8			285	264		222	208		63	56		301.1	244.1			124	118		101	90		23	28		253	297.6
117	126		91	83		26	43		217.9	278.4			295	199		212	144		83	55		210.7	289.2			113	139		94	95		19	44		205.2	340.8
176	222		152	170		24	52		249.4	289.6			258	253		190	198		68	55		205.8	265.9			68	58		58	44		10	14		222.7	287
172	183		143	132		29	51		271.3	287.6			321	281		236	201		85	80		216.1	219.8			95	68		76	55		19	12		261.7	283.5
167	165		131	130		36	34		212	294.3			237	233		193	172		44	61		241.6	197.9			76	86		62	72		14	14		222.1	310.2
153	188		134	139		19	49		296.5	319.6			255	210		152	139		103	71		263.5	271.2			63	88		50	64		13	25		165.5	373.1
194	138		124	104		70	34		298.3	332			7	14		5	10		2	3		313	241.2			71	58		51	44		20	14		233.4	207.4
214	155		141	113		73	41		269.7	137.4			9	16		8	12		1	3		225.9	297.1			37	41		23	32		14	10		198.1	185
215	124		136	88		79	37		226.4	75.8			14	14		12	9		2	4		231.7	264.9			45	46		36	33		9	12		138.1	402.5
190	139		133	100		57	38		297.4	131.6			7	21		7	16		0	5		203.9	172.8			50	51		33	33		17	18		185.3	301.5
129	76		47	41		82	35		54.6	132.8			212	232		152	149		60	83		259.3	206.5			26	10		6	9		20	1		238.8	297.4
92	56		47	36		45	20		76.5	125			221	209		154	130		67	79		217.6	200			24	26		9	14		15	12		216.8	240.2
131	52		60	35		71	17		305.5	152.1			225	223		160	144		65	79		271.2	313.4			17	20		8	16		9	4		195.6	167.5
96	60		59	42		37	18		280.7	177.3			216	255		145	139		71	116		198.1	424.4			29	23		12	6		17	17		307	159.9
186	164		133	117		53	47		152.1	79.8			236	265		182	182		54	83		225.6	281			115	114		61	92		54	22		191.8	317.2
206	168		132	107		74	60		83.3	86.1			179	216		137	146		42	71		287	260.3			173	177		124	144		49	33		224.7	231.3
233	190		152	147		81	43		91.4	129.3			224	223		180	169		44	54		261.6	252.2			125	158		84	114		41	45		159.9	132.4
272	205		202	162		70	43		120.5	125.4			173	238		144	177		29	61		236	189.6			148	165		109	128		39	37		296.9	181.3
66	43		41	32		25	11		101.5	99.5												223.8	271.2			107	95		63	72		44	23		206.4	344.2
45	52		32	37		13	15		92.1	333.7												247.4	235.8			65	35		24	23		41	12		174.1	209.3
51	72		39	53		12	19		252.8	128.2												256.2	196.2			113	63		52	43		61	20		221	200.2
35	36		25	28		10	8		68.1	80												200.3	180.5			61	39		22	23		39	16		151.6	144.3
44	35		27	16		17	20		351.8	152.6												299.1	237.4			115	140		84	101		31	39		250.6	172.5
49	43		36	29		13	14		334.3	109.1												276	184.6			108	108		78	72		30	36		143.5	51.3
65	33		55	24		10	9		150.9	157.8												211.2	256.7			97	86		72	59		25	27		260.9	177.2
23	30		14	10		9	21		162.9	169.3												194	252.6			97	86		59	50		38	36		232.1	401.5
193	231		105	95		88	135		354	197.3												245.7	169.3			225	179		140	125		85	54		176.6	211.2
261	234		154	103		107	131		176.7	95.7												184.8	227.6			145	147		96	102		49	45		311.6	201.7
277	296		188	137		89	159		131.6	157.8												179.2	386			184	174		123	128		61	46		168.6	258.8
189	161		89	58		100	103		174.5	150.3												268.4	151.7			184	147		110	99		74	48		218.9	227.2
98	49		79	33		19	16		210.2	100												219.6	279.4			169	156		134	123		35	33		298.5	257.2
89	60		63	28		26	32		294.2	141.7												284.5	194.5			117	107		100	94		17	12		205	298.5
100	68		75	39		25	29		142.8	168.4												188.3	170.3			212	237		185	196		27	41		66.2	168.8
113	60		86	31		27	29		153.1	136.5												140.2	183.9			77	98		53	80		24	18		223.5	276.9
313	282		209	187		104	95		160.9	146.7												167.2	207			93	111		39	56		54	56		177.7	121.8
245	264		98	67		147	197		191.5	147.3												250.3	219			63	38		24	24		39	14		253.3	137.7
311	262		208	127		103	134		210.7	183.8												200.3	286.2			122	140		55	71		67	69		155.3	211.9
220	204		113	81		107	123		228.8	151.8												234.6	151.3			73	66		38	33		35	33		137.8	341.6
397	417		345	310		52	107		132.1	103.5												190.5	233.4			35	55		33	29		2	26		197.4	108.6
318	320		250	227		68	94		120.6	138.9												352.8	232.3			74	43		54	29		20	14		352.3	125.9
391	360		342	271		49	89		185	122.2												214.2	175.7			46	69		28	40		18	29		150.1	115.7
148	211		101	118		47	92		135	161.9												177	280.3			72	92		54	45		18	47		118.9	237.7
97	99		47	57		50	42		125.9	193												161.4	138.4												241.3	160
122	163		95	137		27	25		176.4	142.6												222.6	268.4												309.2	120.4
136	137		84	106		52	32		100.1	176.6												146.7	274												132.9	132.4
161	111		101	88		60	23		165.8	206												167.7	177.4												141.4	260.6
130	256		70	78		60	178		167.7	176.8												247	287.4												301.3	138.6
194	234		102	74		92	160		338.7	154.4												310.1	262.8												218	62.1
169	215		83	57		86	158		213.3	342.5												301.1	52.4												246.9	122.4
176	256		110	120		66	136		116.4	81.6												276.2	123.7												250.8	180
267	228		172	158		95	70		171.2	180.7												213.6	22.6												347.3	209.8
141	174		102	131		39	43		125.4	189.2												183.9	170.8												131	242.3
169	165		108	139		61	27		231.4	203.2												262.7	243.4												272	297.7
136	158		91	131		45	27		239.1	189.3												242.5	18.9												120.1	95.9
									336.1	124.8												275	304.6												220.3	315.4
									106.4	171.3												197.5	195.3												304	134.6
									145.2	359.3												222.2	258.5												193.2	27.1
									162.5	161.9												266.7	240.8												121.9	89.5
									130.2	365.2												280.8	250.9												200.4	158.5
									183.6	222.9												187.9	153.8												287.6	105.1
									406	145												229.5	187.6												160.6	175.3
									387.1	382.9												185.6	226												202.3	17.9
									126.8	185.8												151	193.3												281.4	154.1
									151.7	241.4												160.6	241.3												213	65.8
									160.2	207.4												193.3	216.3												151.3	121.2
									175.2	181.6												172.6	179.5												287.2	162.7
									142.6	148.8												166.9	185.9												129.6	172.1
									162	229.3												267.9	207.7												125	171.5
									127.8	155.5												199.8	208.3												127.7	256.8
									148.3	181.9												156.3	55.5												137.1	319.5
									178.7	314.5												208.9	222.7												176.5	331.2
									201.3	139.8												187.6	155.8												190.7	197.5
									132.9	167.7												176.9	164.5												273.4	179.4
									153.1	131.2												197.5	280.9												262.4	221.5
									164	356.3												166.3	192.7												311.4	212.4
									141.9	343.9												361.4	174.7												273.4	192
									216.3	163.6												161.1	179.6												299.4	221.1
									191.8	332.1												196.2	177.7												345.1	208.2
									122.8	357.9												183.9	168.1												371.1	228
									190.6	258.2												168.4	166.7												376.1	421.6
									141	329.6												152.1	175.4												198.9	430.1
									209.1	271.4												208.8	180.5												195.6	149.5
									209.3	314.9												190.2	158.2												183.2	162.6
									316.6	177.3												127.9	82.6												191.6	16.4
									195.2	335.8												144.2	163.7												224.9	81.1
									229.2	200.5												139.2	241.3												224.2	76.4
									213.9	168.9												293.4	165.9												299.9	21.1
									359.4	179.4												160	149.2												21.2	141.3
									227.5	168.5												153.7	164.6												70.8	167.8
									336.5	194.1												194.9	145.3												181.5	198.9
									300.9	142.6												246.3	133.7												136.2	93.3
									353.2	145.5												227.7	143.7												142.2	167.7
									251	15.2												131.3	107												107.5	213
									291.5	20												208.8	169.6												166.2	186.7
									337.9	22												172.3	108.3												221.6	120.8
									327.2	177.3												129	113												37.3	245.9
									349.9	207												228.2	138.1												249.4	176.8
									276.1	184.3												349.8	167.3												165.3	190.5
									297	217												147.6	158.4												172.4	192.5
									332.1	235.5												132.2	50.1												238.6	199.3
									263.1	238.1												173.6	101.5												159.2	251.2
									276.9	250.5												140.6	49.2												261.7	177.7
									325.6	198.4												197.6	94.2												258.4	258.6
									332.9	195.3												252.8	64.8												232.1	192.8
									265.2	269												210.3	14.6												192	214.9
									241.8	135.6												165.5	20.8												206.7	181.9
									250.6	197.4												192.8	11.3												181.4	191.7
									229.4	256.5												350.3	179.9												250.5	275.2
									191.8	200.1												239.7	203.3												207.8	263.3
									152.4	265.8												247.6	191.2												219.4	234.5
									197.6	269.1												215.2	215.9												276.4	206.6
									216.6	286.5												347	232.3												234.6	215.8
									187.6	264.4												238.2	249												177.4	331.2
									146.6	279.9												186.9	201.1												210.3	231.7
									182.1	193.7												242.7	220.1												298.2	248.1
									260.2	121.4												190	185.2												257.4	331.1
									231.6	148.1												235.5	199.9												335.9	356.2
									269.8	172.7												216.1	162.5												334	354.6
									262.9	148.7												219.8	229.5												322.5	366
									271.7	139.9												228.5	193.3												258.4	330.6
									280.5	155.6												270.4	235.9												297	400
									322.3	167.9												158.8	216.6												362.8	231
									194.6	145												179.7	259												365.2	169.7
									165.1	159.2												277.5	274.3												378.4	173
									120.8	214.8												154.1	255												383.6	205.6
									143.4	35.5												306.1	266.7												362.1	262.9
									341.4	176.9												205.8	203												179.7	155.2
									116.3	192												210.6	239.2												136	172.9
									184.3	339.2												209	269.4												296.5	199.6
									172	262.7												169.9	271.9												409.9	224.5
									215.7	326.6												164.9	269.2												218.2	172.5
									198.3	264.5												44.7	200.3												454.2	193.3
									138.5	161.4												215	291.6												191.2	163.6
									339.5	174.6												153.9	242.3												187.4	198.9
									312.8	227												164.9	186.1												198.8	236
									101.4	159.5												184.2	178.3												223.4	249.4
									274.7	233.1												165.9	257.6												173.8	185.5
									147.5	256.6												179	252.3												239.6	239.7
									163.4	245.2												194	199												162.2	275.8
									193.9	287.3												191.7	232.1												205	200.8
									305	247												255.2	247.7												59.9	188.3
									208.9	245.3												183.8	220.1												135.6	288.8
									188.9	186.4												200.7	280.8												443.9	221.6
									186.2	241.1												192.6	242.2												147.9	196.4
									277.4	171.1												163.7	194.8												327.5	165.7
									257.9	219.5												150.6	220.6												255.6	237.3
									182.5	272.5												146	247.1												242.2	195
									214.8	244.6												237.5	171.4												276.4	155.7
									280.4	379.8												200.6	228.7												301.5	354
									286.1	200.6												274	282.5												145.3	232.2
									232.7	292.1												145.6	182												473.9	154.2
									173.4	193												212.6	156.7												181.1	219.6
									215	272.5												201.2	370												188.2	118.6
									362.8	297.6												169.7	212												202.8	419.1
									233.8	269.3												138.6	187.3												152.1	358.7
									283.6	261.2												148	180.6												239.2	173.1
									202.4	236.7												209.7	183.3												341.6	304.5
									207.6	248.7												180.6	202												281.2	120
									236.1	187.7												169.6	221.2												178.1	251
									196.1	198												158.6	186.8												227.3	321.8
									283.5	222.3												16.5	289.7												185.6	276.6
									173.8	179.1												196.9	175.6												201.7	366
									309.9	274.9												257.3	322.9												194.2	278.7
									264.2	231.3												147.2	230												314.1	252.1
									231	296.8												151.6	213.9												200	281.4
									402.6	241.1												160	183.8												180.4	27
									299.9	200.5												227.4	265												281.1	69.4
									228.2	295.9												125.1	408.7												196.8	146.7
									256.2	161												143.1	197.1												308.7	167.5
									170.7	255												169.4	210.1												386.1	152.1
									265.9	265.7												176.6	161.7												231.2	159
									284.7	176												200.6	168.4												150.5	168.6
									288.3	204.2												129.8	140.5												253	231.2
									317	221.9												115.6	183.7												255.5	229.2
									236.3	254.2												155.7	155.1												344.7	223.4
									303.1	311.1												144.4	258.4												382.7	248.4
									250.4	238.6												175.5	262.6												359	259
									240.7	294.3												163.4	212.7												65.3	262.5
									267.6	277.7												126.7	126.3												86.4	305.6
									283.1	297.9												166.8	226.7												309.6	307.4
									289.6	202.5												143.1	197.3												285.7	221.5
									269.2	290.9												140.8	269.8												329.2	265.4
									257.9	306.4												128.3	197.7												278.8	255.3
									302.7	327.4												170.2	186.3												338.2	326.2
									279.3	277.2												119.1	289												43.3	263.3
									263.2	283.1												157.6	251.1												142.8	157.8
									255.9	313.1												128.9	140												154.2	248.8
									255.7	320.4												168.9	111												172.4	96.6
									243	219.9												149.4	321.3												169.7	183.7
									235.1	234.8												147.6	194.2												197.6	205.6
									240.6	268												139.7	162												198	214.6
									241.7	297.3												101.2	190.8												194.3	301.6
									76.3	305.9												174.6	231												226.1	188.5
									51.7	310.5												181.6	199.8												247	160.1
									54.7	280.6												101.1	152												247.5	196.2
									103.5	264.5												175.4	211.1												258	167.2
									111.2	273.6												108.7	143.5												260.6	189.6
									99.8	311.1												172.9	250												261.6	187.3
									117	274.7												46	259.9												266.5	169.6
									162.1	298.4												125.1	256.2												275.6	214.7
									158.7	242												126.2	14.8												285.5	200.5
									168.8	268.4												109.1	224.5												304.5	241.9
									147.4	249.5												150.4	204												319	253.1
									133.7	243.1												87	187.2												325.5	252.2
									138.6	267.5												134.5	201.6												200.2	267.2
									27.2	279.7												108.9	189.8												351.6	180.8
									142.4	272.6												118.3	25.3												240.3	11.7
									141	255.9												33.9	158.6												234.8	18.9
									188.1	44.5												22.1	225.5												232.7	16.9
									164.8	44.6												12.4	190.9												272.6	31.8
									152.7	116.3												217.1	166.9												274.2	27.9
									192.1	78.5												231.2	175.8												198	88.8
									145.7	87.6												220.9	150.7												166.3	31
									172.9	127.5												244.4	37.4												302.9	61.7
									182.8	110.4												212	189.4												200	106.8
									189.8	162.4												272.4	158.9												123.5	108.9
									227	122.7												141	194.8												287	122
									173.3	129.2												240.1	142.3												164.3	121.8
									235.6	153.7												319.5	255.1												160.2	121.5
									173.4	170.3												242.1	181.6												215.8	112
									192.6	144.6												176.7	156.4												157.2	81.9
									220.1	196.2												207.2	155.1												240.9	146.9
									156.3	156.4												232.2	107												141.2	137.2
									218.8	154.8												274.9	140.6												178.3	108.7
									192.4	157.1												246.6	227.5												206.9	21.5
									199.6	165.6												235.9	249.5												170.7	159.8
									220.1	197.1												193	165.2												198.5	139.2
									180.9	39.8												220.9	265.1												211.2	151.3
									268.1	216.8												287.3	252												219.1	128
									177.4	174.2												256.1	115.7												151.6	71.5
									269.8	181.6												236.6	180.3												223.3	148.9
									237.3	201.4												225.3	224												294.9	180.9
									161.7	215.6												229.8	207												401.4	171.4
									213.5	171												168.8	239.4												201.8	164.7
									242.5	154.7												223.3	96.3												184.7	186.2
									178.5	176.9												298.9	241.9												219.2	64.2
									288.9	232												259.5	160.8												288	82.7
									296.5	145												226.6	126.4												319.5	192
									200.4	229.5												322.7	160												291.2	184.3
									195.5	95.7												299.4	135.7												270	105.2
									234.4	224.8												306.8	135.9												24.9	190.1
									284.1	222.9												318.9	12.2												13.9	197.4
									219.2	104.3												211.8	17.8												27.5	167
									313.6	201.2												203.7	16.7												113.7	220.6
									169.9	239.4												132.4	104.2												114.3	188.3
									208.2	259												162.3	142												65.4	117.4
									324.1	283.8												271.5	199.5												108	203.9
									217.8	162.2												221.3	179.6												11.2	221.9
									230.5	187												192.2	187.8												13.9	134.5
									137.7	236.7												353.7	198.6												145.9	215
									245.5	258.9												160.2	145.3												130.1	223.9
									303.2	290.7												147.7	245.5												17.6	247.9
									132.2	273.3												211.2	233.4												16.5	108.6
									207.2	213.7												107.9	227.9												153.3	207.2
									323.4	255.7												290.9	160.6												162.8	260.8
									252.5	274.7												202.2	277.6												69.7	205.3
									297	231.3												316.6	264												132.6	109
									323.1	278.8												253.9	242.7												52.3	173
									228.9	241.5												338.8	206.3												166.9	265.5
									234.5	237.2												223.3	190.6												143.3	124.1
									250	268.2												188	241.1												169.3	178
									325.2	245.6												238.3	255.7												147.2	166.2
									103.4	257.6												215.6	227.4												142.8	158.6
									282.2	190.5												185.9	263.4												142.1	165.6
									245	285.8												206.3	264.9												105.5	164.1
									262	248.2												268	176.9												159.5	137.9
									292.7	289.4												171.9	200.8												178.2	178.8
									310.8	279												361	261												177.8	180.3
									268.2	296.1												188.2	197.9												186.8	149.1
									204.6	213.1												156.2	256.6												175.3	193.6
									192.6	114.3												233.4	247.4												187.8	162.8
									356.8	229.8												170.6	204.2												73.5	234
									133.4	218.8												275.1	183.7												201.6	182.7
									261.7	252.6												172.1	280.4												168.4	144.9
									282.2	276.2												160.7	165.7												186.4	191.6
									367.6	210.1												190.1	106.5												193.5	253.9
									316.7	221.6												160.6	242.6												191.5	204.8
									269.9	268.7												166	182.1												186.9	224.7
									122.2	314.1												208.5	288.3												73.9	244.3
									267.5	294.7												190	228.3												218.8	176.4
									263.2	323.2												353.2	315.3												95.7	191.9
									227.8	111.7												301.2	161												118.8	200.9
									62.2	226.2												180.2	270.1												201.4	166.5
									211.9	303.6												267.8	221.5												194.8	177.6
									283.1	15												185.3	198.1												176.4	214.4
									297.4	171.3												43.1	183												131.8	319.5
									293.7	218.9												210.6	172.1												181.8	154.3
									269.5	258.2												146.2	187.9												196.4	200.5
									291.9	115.7												221.9	256.5												149.9	247.5
									161.8	184.3												173.7	285.2												230.8	223.9
									260.7	231.6												165.4	197.4												102.2	207.8
									347.6	260.9												43.3	210.9												139.9	267.3
									31.3	328.6												309.7	154.5												221.2	260.5
									120.5	94.7												218.3	234.4												124.5	248.3
									47.1	144.7												188.1	228.7												158.3	265.4
									146	333.1												270.1	258.3												266.1	263.1
									18.4	159												224.6	180.6												171.2	256.8
									64.3	284.1												166	205.9												143.9	273.3
									174.1	140.9												17	172												153.6	219.6
									192.8	153.2												144	248.1												153.5	345.1
									144.1	146.3												150.1	216.4												226.7	242.1
									198.5	230.8												313.9	182												133.3	347.9
									161.2	281.1												210.7	186.5												250.1	360.5
									133	257.2												133.7	259.4												256.4	342.2
									200.3	303												128.3	212.1												146.3	261.6
									205.7	307.1												168.6	185.2												166.4	285.8
									223.5	184.4												143.5	146.4												227.1	266.7
									209.3	345.5												197.1	173.1												195.1	311.7
									189.4	125.2												182.6	261.6												155.9	306.8
									148.1	118.1												116	193												170.7	302.8
									193.9	147.3												222.8	166.3												135.8	307
									271	187.6												217.5	257.3												184.2	341.3
									244.5	246.6												240.3	110.6												178.9	354.7
									239.9	287.8												169.1	136.7												179.3	25
									257.1	306.1												218.9	178.4												166.7	9.4
									194.3	336.1												216.7	215												149	130.4
									110.8	273.9												204.2	144.4												191.1	68.5
									260.3	129.1												179	130.9												168.1	57.6
									149.3	344.2												151.5	116.7												220.4	208
									304	305.2												119.4	191.1												301.8	184.6
									320.2	314.2												258.3	199.3												202.8	167.8
									309.5	184.8												102.3	193.5												191.2	35.6
									188.3	295.2												159.4	151.6												163.7	190.7
									194.4	316.8												138.1	142.1												216.3	69.3
									231.6	268.3												258.6	239												211.4	204.3
									304.5	140.2												153.6	188.8												178.8	216.7
									203.7	166.4												125.9	174.6												177.7	69.7
									176.7	248.3												143.9	260.8												211.4	136.7
									159.7	346.6												16.7	141.6												164.1	232.5
									223.3	162.2												217.7	207												200.3	182.4
									234.3	365.7												173.7	192.3												217.4	201.7
									228.2	306.2												175.8	158.8												210.3	222.6
									368.6	333.6												59.5	183.8												197.6	173.6
									236.3	311.4												164.2	47												235.4	273.7
									305.9	345.9												144.9	114.6												197.8	250.3
									207.5	174												334.1	136.9												304.1	83.3
									238.5	249.9												220.9	191.8												248.7	135.4
									127.7	158.1												193.2	63												202.1	142.4
									191.3	369.2												325.9	143.6												179.3	253.7
									36.2	348.4												223.7	127.8												294.7	86.9
									107.9	223												38.1	248.3												90.1	207
									188.3	370.3												190.9	28												58.8	155.1
									219.4	239.3												178.3	44												238.4	186.5
									19.4	215												199.8	146.7												256.8	101
									246	309.2												192	263.9												268.8	210.6
									170.8	345.3												203.7	236.5												356.9	255.2
									274.9	341.9												198.2	141.4												35.4	212.8
									165.4	309.6												161.9	133.9												140.6	64.1
									150.6	291.7												287.2	19.9												166.2	221.7
									188.5	283.1												213.8	152.5												14.4	180.7
									270	350.7												187.1	230.3												164.6	25.8
									287.6	332.9												177.7	127.6												171.8	228.8
									272.2	137.3												265.1	144.5												43.6	299.8
									357.3	131.4												219.3	229												100.9	27.6
									159.8	105.3												214.5	165.9												190.4	201.4
									195.3	89.2												294.4	221.1												81.2	223.9
									288.3	148.4												220.9	173.5												200.8	187
									309.1	151.1												205.3	208.7												196.4	218.8
									296.8	101.1												214.9	106.7												208.3	223.5
									296.8	151.1												197.9	110.3												238.4	216.9
									318.3	175.2												291.6	19.2												216.9	251.3
									359	204.1												260.8	19.4												67.2	249.3
									306.3	171.2												198.8	15.9												98.6	136.9
									364	167.7												196.7	11.3												231.5	245.6
									245.6	240.8												159.5	188.1												244.1	266.1
									254.2	193.6												120	192.7												143.3	202.4
									265.2	262.5												191.8	195.5												232.8	215.1
									249.7	150.7												180.4	165.5												225.8	234.8
									259	253.5												190.1	206												123.2	293.7
									279.8	273.7												96.9	218.7												199.8	247.7
									265.9	128.4												184.9	191.8												153.1	222.7
									330.4	180.4												302.3	118.6												188.9	246.7
									300.9	128.9												176.9	235.3												232.4	243
									363.1	93.6												143.1	215.7												133.5	265.2
									289.5	190.3												166.2	189.6												145.5	269.5
									300.4	196.1												177.5	166.3												265.2	299.4
									145.1	158.5												168	161.7												185.7	277.3
									277.5	242.5												158.1	199.1												157.7	311
									285.3	192.4												36	248.8												182	316.9
									316.1	182.1												151.6	259.8												172.3	299.3
									210.5	212.1												243.7	259.6												187	335.5
									291.9	130.4												169.4	256.1												254.7	267.4
									263.3	243.1												168.7	229.9												193.3	310.7
									203.9	175.1												194.9	192.1												220.9	326.8
									326.1	110.6												135.9	207.1												171.6	296.8
									95.9	207.4												167.7	211.8												175.7	338.4
									88.1	120.2												168.1	253.5												174.4	14.8
									40.4	151.2												158.6	286.9												209.9	16.5
									13.1	161.5												115	277.2												199.7	55.7
									131.6	145.8												247.2	196.7												212.2	57.9
									246.5	178.1												165.9	229.2												177.2	40.6
									222	314.5												151.2	219.9												266	26.9
									339.7	266.7												253.8	279.6												207.4	41.7
									148.4	314.5												151.1	275.4												240.8	114.9
									134.1	62.2												145	300.3												226.4	48.1
									218.6	173.7												268.3	279.6												251.7	92.2
									416.1	184												118.4	291.1												261.3	151.8
									383.6	194.3												107.3	266.6												252	144.4
									300.1	389.5												145	338.3												244.4	139.3
									336	178.3												109.7	191.4												17.8	161.9
									281.6	315.6												100.3	214.7												213	146
									206.2	347.5												125.2	306.5												248.4	156
									283.7	321.3												143.1	173.1												291.2	128.8
									254.9	305.3												137.9	270.6												248.1	158.8
									272.4	227												254.1	275.4												362.6	172
									249.3	393.1												149.4	226.9												231.5	29.4
									147.3	340.8												137.7	212.1												307.4	173.4
									245.5	240.6												140.6	169.2												251.9	94.9
									230.1	231.8												118.9	280.6												262.4	145.2
									232.3	256.6												141.5	248.1												251.9	89.3
									231.5	267.4												129.5	252												222.8	157.2
									214.3	257.8												114	151.4												246.1	182.4
									223.7	244.6												84	374.7												324.7	15.1
									220.3	268.7												215.5	195.2												289.8	184.2
									206.7	258.5												115.1	333.8												343.6	180.6
									202.1	271.3												186.1	295.3												18.6	182.2
									143.7	283.7												117	175.2												23.3	187.8
									202.9	294.6												224.2	131.7												29.8	203.8
									195.5	308.2												151.5	165.5												16.1	181.1
									169.4	264.5												115.3	152.9												90.5	192.6
									139.1	279.1												120.4	254.2												109.6	194.3
									158.2	288.7												228.1	151.8												107.3	198
									28.5	293.5												121.3	179.1												115	203.1
									147.3	258.4												106	221.2												31.1	205.2
									6.6	270.3												99.5	311												117.5	117.8
									37.8	294.6												127.3	238.3												127.9	204.7
									25.4	293.5												212.9	167.1												124.2	228.9
									290.8	270.7												218.3	190												51.8	178.7
									330.4	250.2												203.1	245.7												138.7	203.8
									265	148.5												185.6	290.2												142.5	147.9
									272.7	88.4												148.8	134.7												138.6	110.9
									193.7	73.7												78.4	214												59.6	199.9
									246.8	29.3												183.9	300.2												163	233.4
									194.2	21												183	161.7												151.3	212.3
									149.6	26.9												105.5	175.8												94.9	262.1
									310.1	17.9												102.5	138.5												197.5	178.5
									149.9	222												25.3	228.5												184.6	222.9
									219.3	146.2												18.5	182.8												104.5	192.8
									295.9	214.6												12.7	189.5												20.6	190.2
									177.4	181.2												29.2	169.7												127.5	185.5
									286.6	158.1												272.7	223.2												183.8	186.7
									198.5	296.2												232	302.3												203.1	159.4
									111.9	284.7												265.2	197.4												195.1	184.7
									159	261.4												229.3	220												218.2	195.8
									131.9	269.3												171.7	141.2												135.6	158.6
									199.9	264												176.1	223.5												193.9	218.2
									194.7	259.1												249.8	161.3												184.6	270.6
									205.4	249.5												285.3	292.9												154.1	220.9
									172.1	229												209	123.6												98.1	205.7
									197.3	142.8												214.3	169.5												207.1	179.7
									185.9	211												276.9	199												108.4	185.5
									186.5	175.5												285.4	210.2												248.3	146.7
									30.8	184.4												293.1	282.6												118.5	202.7
									23.7	174.1												216.8	217.9												219.8	169.4
									164.8	160.5												317.1	207.4												165.4	207
									179.2	164.5												233.1	198.5												192.8	224.3
									164.1	105.1												224.6	190.6												177.8	212.9
									163.5	82.5												298.1	189												245	197.9
									149.7	98.7												186.6	181.7												226.7	200.1
									163.7	40.8												297.1	311.8												208.5	329.1
									35	76.8												221.8	253												171	235.3
									21.3	56.3												166.5	158.8												191	171.9
									211.7	30.7												324.2	157.1												171.6	178.9
									215.3	279.7												230.1	160.5												207.3	229.6
									209.9	263.6												224.6	140.3												191.1	211.9
									158	261.3												218.8	158.3												203.7	250.7
									217.8	178.7												173.8	150.9												186.7	283.4
									195.3	314.5												231.4	274.4												193.4	249.7
									136.9	349.2												310.3	277.7												169.2	171.4
									313.8	233.1												235.5	213.9												221.2	214.6
									286	242.8												216.4	256.2												215.5	138
									278.3	250.5												207.3	236.2												216.6	231.6
									253.4	232.8												273.7	152.3												196.3	200.3
									296.2	288.9												183.8	123.9												154.8	185.3
									260.4	286												173.9	121.6												257.4	281.2
									277.3	103.3												217.4	208.1												182.8	301.8
									288.7	251.6												307.3	15.6												228.3	228
									242.8	308.3												291	27.9												221	211.5
									226.1	175.2												140.1	22.2												192.4	202.2
									112.9	178												150.2	22.1												201.9	270.8
									245.7	273.9												248	122.7												206.8	9.8
									253.9	59.9												184.6	161.3												245.6	256.4
									258.2	184												217.4	167.2												227.4	310.6
									219.7	184.2												168.4	143.3												225.2	291
									211.9	160.6												234.2	159.6												203.6	296.9
									201.7	173.8												201.8	132.9												250.8	351.1
									202.8	137												150.3	96.6												204.7	297.3
									169.9	117.5												271.2	12.6												245.7	371.1
									43.3	170.2												186.3	16.5												237.3	380.3
									164.9	148.3												294.5	136.5												182.2	7.9
									100.9	139.9												287.3	126.8												284.6	40.1
									30.3	159.8												234.5	141.9												205.9	44.7
									112.4	64.1												179.8	148.9												290.2	18.6
									29.7	59.5												158.3	114.1												234.1	140.2
									44.1	25.9												165.6	187.9												207.8	145
									33.4	184.5												244.7	150.6												261.2	11.7
									36.5	220.7												233.3	203.6												222.6	145.5
									167.6	177												220.5	208.5												198.7	89
									136.1	219.3												266.5	240												160.7	188.9
									284.6	165.7												254.4	214.2												218.2	202.7
									283.2	163.9												168.5	259.2												254.8	209.5
									264.8	333.8												141.7	248.4												155.9	143.1
									308.4	310.1												263.1	254.9												250.5	183.6
									231.5	338.4												186.3	284.5												219.7	207.5
									257.6	293.6												202.4	250												168.1	189.6
									360.2	172.1												212.9	241.1												184.5	182.1
									214.2	289.6												222.7	335.1												172.3	212.1
									226.8	262.7												201.5	201.5												259.6	219
									215.4	298.5												181.5	240.8												280.9	234.3
									152.6	258.9												176.6	62.8												233.2	242.8
									186.7	107.2												218.1	225.1												281	246.1
									178.9	56.7												224.8	166.6												305.2	252.7
									206.2	174.4												263.4	287.2												315.3	234.5
									222.1	185.9												220.8	300.8												316.5	218.8
									207.5	45.3												229.1	153.6												293	253.5
									125.4	76.9												179.7	133.2												45	262.2
									160.5	156.3												137	127.2												69.4	25.4
									58.9	151.3												216.6	83.7												86.2	184
									33.8	93.7												216.4	176.8												66.1	8.8
									38.1	57.3												259.1	206.6												149.9	54.7
									104.5	36.6												114.9	29												93	170.7
									84.4	45.6												194.5	126.7												158	57.9
									67.8	74.4												202.7	151.8												55.2	91.3
									53.5	201.6												172	179.3												179	345.6
									144.1	75.4												187.8	199.3												6.8	23.4
									130.9	309												212.5	182.5												58.2	64.7
									139	295.2												217.5	182.2												205.6	156
									136.4	308												189.4	201.3												195.7	170.2
									147.7	287.2												203.8	239.2												180.9	172.4
									172.3	225.7												190.4	252.6												186.2	203.2
									165.6	235.5												152.2	182.6												182.2	161.9
									158.6	290.5												246.6	254.3												234.9	202.9
									121.1	196.7												121	155.8												13.2	213.8
									169.6	215.9												175.2	258.6												222.4	221.1
									133.4	160.2												177.1	213.9												221.4	199.7
									138.9	80.1												214	221.1												207.7	128.9
									200.9	240.1												146.8	252.9												204.6	268
									184.9	260.5												216.6	11.2												222.5	259.1
									188	99.7												214.3	252.9												177.3	242.5
									150.1	225												166.4	170.1												242.3	270.5
									187.6	82.8												196.3	210.9												232.7	134.1
									193.1	200.4												134.4	209.5												221	268.7
									197.3	169.9												116.7	290.2												220.8	278.5
									149.8	159.9												151.1	329.1												194.1	264.2
									172.2	177.8												165.2	142.2												239.6	269.8
									205.9	204.7												151.4	217.8												241.9	296.5
									207	161.9												210.6	73.9												286.9	282.5
									162.2	69.2												138.3	237.9												175.6	313.8
									215	21												105.9	131.8												198.4	291.6
									215	34.5												136.5	117.2												176.9	324.4
									252.2	90												127.2	134.6												185.8	342.4
									171.8	14.5												180.3	189.3												155.2	292.5
									179.6	21.4												337.5	205.1												197.2	331.2
									220.2	38.2												139.5	160.7												231.3	365.1
									184.1	37.9												215.2	171.4												207.4	284.6
									175.6	36.1												211.6	187.1												60.5	253.9
									188.3	58.7												174.7	160.9												221.5	351.1
									168.7	40.7												119.3	143.2												281.3	379.4
									226.2	21.4												201.9	216.3												10.1	170.1
									227.3	83.6												169.8	260.5												68.6	264.5
									261.1	25.2												205.5	28.2												199.2	323
									230	40.3												180.7	152.1												204.6	308.8
									266.8	98.1												269.2	156.2												221.8	280.1
									186	47.2												180.5	145.5												220	370.7
									245.1	25.6												308	39.8												227.2	362.2
									193.2	134.4												208.4	161.5												177.5	336.1
									201.5	74.8												202.8	343.8												229.8	397.6
									245	139.1												29.6	148.3												239.8	220.6
									249.1	147.5												160	187.4												231.1	426.2
									199.7	162.2												189.6	36.2												112.5	174.8
									247	153.2												203.3	141.4												250.3	18.2
									206	151.3												223.2	138.2												269	48
									209.6	97.9												154.1	148.3												102.2	26.9
									271.2	166.5												272.5	141.8												283.7	123.6
									275.5	163.6												261.5	125.3												302.6	116.6
									285.7	137.6												187.5	127.7												289.9	104.1
									265.1	175.4												214.4	170.9												281	143.8
									291.4	169.3												205.5	181.5												305	146
									216.9	170.2												181.5	164.5												153.4	145.6
									269.8	183.9												271.5	203.6												144.7	182.3
									203.6	178.9												184.5	171.6												170	138.1
									264.5	195.4												216.2	12.1												267.1	130.7
									274.3	194.9												202.8	213												260	181.6
									296.2	141.1												287.3	198												275.8	181.9
									283.4	141.2												198	201.9												189.4	193.4
									234.2	197.6												178	9.3												258.5	147.9
									311.3	200												211	16.7												188.2	143.7
									237.9	199												190.6	211.3												276.4	153
									246.8	199.8												147.6	12.8												159.7	212.6
									241.3	146.8												194.5	209.5												317.1	144.7
									234.1	205.5												149.3	238												252.1	191.9
									300.3	151												189.3	203.8												321.8	156.7
									314	213.9												104.8	239.7												275.4	166.5
									293.6	216.2												180.9	231.7												221.7	190
									219.9	161.6												178.4	204.8												351.2	226
									282.6	160.1												128.5	201.3												296.3	197.1
									279	164.7												176.3	249.3												285.3	163.3
									318.2	216.8												174.1	255.7												160.8	163.5
									248.3	167.6												61.2	252.4												233	221.3
									294.4	222.1												172.2	253.4												275.3	188.5
									312.8	221.1												170.2	239.7												417	247.5
									297.5	248.7												171.9	260.3												407.6	202.5
									230.3	167.6												160.2	234.3												362.5	201.2
									334.1	155.4												169.6	230.1												8.2	190.6
									332.5	170												257.3	274.3												35.9	249.2
									318.6	227.6												270.7	239.5												117.3	265.9
									337.4	249.5												156.3	189.1												119.1	208.8
									283.1	174.9												173.1	247												133.3	224.6
									265.8	174.4												32.9	213.3												174.4	206
									329	176.5												195.6	265												172.2	216
									273.3	249.5												153.5	238.5												186.7	254.6
									254	178.3												165.7	157.7												158.1	197.3
									248	180.5												141.5	183.4												147.7	237.8
									331.6	181.2												148.4	288.7												172.8	174
									328.7	181.1												246.8	168												169.8	209
									354.1	241.6												192.7	172.8												144.9	231
									293.8	267.7												163.3	299.4												162.4	196.7
									309.3	243.1												17.5	256.3												140.6	214.5
									341.3	248												261.1	137.4												185.3	227.5
									350.4	190.2												156.9	207.5												158.1	197.2
									291.9	251.2												32.6	145.9												187.8	244.3
									367.5	193.9												148.3	245.8												191.8	199.2
									311.1	271.9												63.3	171.1												198.2	207.2
									346.9	267.7												189	163.5												176.2	229.4
									355.5	194.3												144.9	111.5												232.7	242.8
									351.1	276.7												144.4	327.2												184.5	261.8
									360.8	271												136	132.9												151.4	344
									366.2	240.6												172.3	188.5												180	215
									315.1	281.5												240.9	157.5												236.4	218.1
									279.1	266.6												247.2	178.8												234.9	330.4
									269.5	200.8												139	214.8												186.7	279.1
									302.8	202.1												88.7	171.9												205.7	236.3
									286.7	257.8												237.9	208.6												196.8	352.8
									379	259.8												145.1	185.1												198.2	369.9
									239	262.6												180.7	128.5												204	95.5
									334.1	280.2												154.6	209.5												279.8	28.5
									302.2	276.4												26	184.6												167.2	10.9
									328.7	286.3												165.8	168												178	64.9
									314	272.3												137	7.4												224.3	126.9
									309.5	277.2												127.7	29.7												226.3	136.9
									294.9	212.2												127.2	27.8												204.1	73.1
									380.4	224.6												210.2	26.2												287.9	155.4
									334.1	193.9												132.6	66.7												244.4	145.3
									342.9	249												142.3	32.9												265.2	153.2
									328.9	220.9												127.3	65.9												256.8	175
									407.3	295.8												117.6	75.4												246.5	178.2
									342.4	218.7												125.8	194												279.7	186.2
									239.5	149.2												125.3	151												241.3	180.4
									349.7	293.6												109.9	159												283.4	170.8
									383.4	222.3												134.2	153.1												241.3	137.1
									403.2	222.1												213.2	156												257	185.3
									330.9	276.9												121.1	155.5												249.5	226.4
									410	304												113.8	179.2												14.8	11.8
									272.4	295.4												106.9	163.9												59	233.8
									364.2	291.3												93	162.7												22.1	215.9
									347.5	306.4												121.2	176.4												20.4	243.3
									394.5	272												89.9	213												16.7	289.2
									372.1	311.4												75.3	184.7												12	203
									411.8	246.1												17.2	202.6												125	191.3
									387.6	311.5												82.9	168.4												160.4	232.8
									343	309.1												96	179.6												185.3	129.3
									402.1	301.7												12.4	241.2												166.8	116.5
									422.5	314.9												27.6	208.7												168.3	295.9
									354.5	252.1												13	230.6												191.1	246.1
									406.2	260.4												20.9	193.5												174.8	259.9
									418.8	312.7												26.2	205.7												221.7	262.7
									362	324.9												212.8	207.8												96.7	248
									359.2	302.5												158.6	219.4												217.8	156.2
									360.3	263.1												232.7	227.1												252.6	165.5
									406.7	305.3												175.2	270.8												229.8	204.5
									301.1	301												150.3	262.2												256.4	271.3
									277.6	272.6												216.6	223.5												227.9	285.7
									372.9	334.4												81.9	308.8												255.3	178.4
									410.8	250.7												190.1	99.2												244.8	173.3
									424.2	264.1												171.6	165												230	286.8
									271	265.3												69.2	200.6												246.5	230
									427.8	266.6												228.9	215.8												273.9	265.8
									439	345.3												139.8	202.4												193.4	316
									283.6	271.8												125.7	105.7												256.2	312.9
									373.9	320.5												176.1	364.8												313	301.5
									442.9	284.1												192.6	160.5												178.5	10.7
									456.9	275.3												157.1	187.1												162.6	59.3
									219.9	291.9												162.7	161.7												278.7	84.4
									332.3	306.1												226.3	182.1												156.7	105.2
									346.4	352.3												205.5	382.1												155.4	116.8
									430	331.7												106.4	282												162.6	134.6
									467.4	322.7												97.2	207.5												262.1	67.1
									131.6	283.9												219.7	184.7												153.6	33.5
									446.5	358.8												170.9	84.6												144	53.3
									388	357.9												195.5	113.5												277.9	32
									482.2	318.5												188	147.4												160.7	170.1
									392.9	285.9												214.3	128												216.8	116.9
									314	285.5												180.3	159.5												287.4	142.7
									445.6	282.6												225.3	192.9												222.7	176.1
									373.9	322												186.6	145.4												303.6	204.3
									391.9	362.3												252.4	185.8												344.4	188.8
									353.3	301.3												96.4	283.6												344.1	135.4
									11.6	296.1												212.1	30.1												327.3	132.2
									91	354.1												72.7	44.4												248.8	175.9
									95.6	368.5												171.2	57												375.4	136
									148.3	325.7												232.4	24.8												361.1	180
									106.9	302.9												208	20.6												291.3	178.9
									165.8	262.2												204.2	99.9												39.8	138.8
									105.9	379.6												236.6	74.1												13.6	193.7
									196.1	318.6												255.5	42.6												92.1	170
									153.4	318												280.1	105.1												109.7	227.7
									171.3	261.7												259.6	127.8												124.6	253.4
									203.8	359.5												246.2	136.9												151.6	216.7
									168.5	390.5												234.1	146												135.9	222.1
									175	384.2												228.1	139.9												115.2	196.7
									179.2	350.5												271.2	168.8												147.2	252
									163.9	406.2												198.8	182.3												138.3	181.7
									199.9	398.2												181.8	185.6												167.9	220.4
									139.7	251.3												253.8	160.1												170.6	125.5
									229.7	296.9												178.1	185.9												190.3	195
									182.8	335.9												309	175.3												118.5	207.4
									189.4	332.6												189.6	192.2												146.1	236.5
									234.2	324.6												188.3	238.6												190.6	214
									237.2	336.3												174.7	198.7												205.5	176.3
									243.6	367.3												228.5	215.4												211.4	278.3
									190.5	395												210.6	241.6												275.4	243.9
									203.8	257.3												224.2	226.5												238.7	273.3
									250	327.4												220.1	207.2												169	252.8
									251.7	273.9												159.1	238.1												227.7	289.9
									250.3	344.7												235.9	245.9												32.5	220.7
									254.3	351												154.2	239.5												229.5	167.8
									212	323.9												170.9	224.8												156.3	244.8
									259.6	245.3												268.9	176.3												134.3	172.5
									194.1	348.6												286.9	285.8												139.1	330.7
									263.7	401.4												222.4	287.2												192.4	187.2
									217	397.2												207.8	244.2												255.8	274.8
									172.7	333.7												196.3	275.2												167.6	301.1
									266.2	248.3												245.9	269.2												174.6	324.2
									247.8	417.2												222.8	256.9												146	293
									264.6	412.3												261.5	302.9												169.6	267.2
									272	373.7												274.9	297.6												316.3	220.4
									164.3	230.2												198.2	315.4												178.6	241.8
									284.2	228.2												191	307.4												228	357.2
									267.4	427.5												237.6	232.5												158.1	227.6
									239.7	343												271.7	329												325.6	383.3
									273	384.4												344	307.5												175.7	320.4
									243.5	322.2												293	285.6												216	278.2
									275.8	435.4												201.7	338.5												250.1	311
									203.4	382.7												224	330.2												307.1	275.7
									195.6	256.2												241.9	293.2												167.9	242.8
									201.7	391.3												179.7	332.2												301.5	242.5
									40	286.8												222.4	325.3												195.2	251.1
									236.3	241.3												292.7	194.6												361.2	237.8
									288	193.1												235.9	161.9												360.5	276.5
									296.9	204.3												196.1	165.9												367.1	226.8
									199	299.4												262.1	275.6												288.8	265.2
									292.6	251.5												319.3	348.1												310.8	208.4
									206.1	311.9												314.8	200.9												282.1	204.9
									297.3	267.9												246.6	366.1												280	181.7
									228.3	424.4												206.4	235												273.6	243
									260.6	341.1												284.4	290												265.3	189.6
									311.7	453.8												149.7	324.7												300.1	188.5
									306.8	422.1												186.4	153.7												296.1	187.6
									265.3	162.5												215.3	180												252.2	178.2
									308.4	491.4												219.3	330												284	171.3
									309.7	171.5												349.8	327.2												239.6	209.1
									310.1	358												286.1	348												234	157.6
									318.2	176.4												271.8	150.9												221	154.9
									253.6	505.8												260.4	192												224.4	152.8
									284.1	449.5												168.5	130.6												251.6	148.5
									218.8	23.5												290	170.4												248	145.8
									297.4	508.1												239.7	370.3												203.7	187.6
									200.2	343.8												189.8	362												203.8	178.3
									278.4	371.2												229.5	380.5												197.6	123.3
									335.4	329.5												333.7	306.1												199.5	115.4
									326.6	50.5												148.9	305.2												195.4	118.6
									339.5	354												211.7	379.4												228.4	107.9
									273.4	386.3												175	176.1												175.4	102.7
									333.3	43.9												242.8	387.8												224.5	74.3
									303.3	10.6												165.2	309.7												178.4	90.3
									302.3	14.7												185	214.1												181.4	77.7
									338.5	17.2												284.8	385.5												174.6	138.4
									323.2	25												271.8	145.5												178.6	84
									281.2	28.4												200.6	237.6												168.8	121.1
									299.1	30.1												229.9	343.8												205.9	40.4
									322	46.9												163.6	146.3												213.5	58.3
									359.1	66.7												237.7	344.2												168.9	44.1
									276.7	75.7												289.6	284.5												162	49.6
									302.8	13.8												180.1	329.2												165.7	28.5
									276.4	110.9												338.8	317.8												147.5	16.9
									269.9	115.9												188.6	307												177.7	17.2
									246.7	170.4												221.2	196.2												165	20.9
									357.2	172.2												275.9	173.5												181.3	30.6
									324.6	189.7												164.9	158.3												130.6	17.7
									260.9	166.3												199	255.2												134.6	15.7
									375.3	216.9												278.4	237.9												173.1	57.9
									269.2	166.1												169.7	386.2												134	58.3
									293.3	171.2												209.2	382.4												129.6	27.5
									374.2	170.4												279.9	392.9												132.4	16.5
									323	118.4												231.5	248.7												181.9	338.3
									336.1	230.8												221.7	427.5												143.4	257.6
									311.9	190.3												289.7	366.8												161.9	258.1
									255.4	238.7												261.6	333.3												129.9	258.5
									381.2	241.9												294.3	229.5												103.6	247
									388.1	245												174.6	160.9												77	246.6
									233.8	200.8												155.2	324.9												83.2	239.8
									344.9	209.6												204.9	337.1												45.5	213.5
									290.2	209.6												304	165.8												61.4	272.4
									276.3	246.2												190.7	206.4												34	214.2
									402.3	192.9												211.8	232.2												31	195.4
									344.7	195.1												248.4	185.3												63.9	191.1
									410.8	256												227.4	212.3												22.7	174.1
									378.6	258												169.7	420.4												46.7	157.1
									339.1	260.2												238.5	203.9												15.2	162.2
									313.1	262.6												189.5	147.7												300.4	146.5
									410.2	275.4												250.7	296.6												295.2	207.8
									356.8	264.5												226.8	339.3												298.6	209.7
									92.9	264.7												217.1	308.2												283.5	155
									371.4	270.2												178.5	224.5												315.7	201.2
									141	268.3												238.8	331.1												257.3	197.6
									351.1	173.5												279.6	179.5												284.8	140.4
									217.9	286.8												224	153.7												256.2	181.6
									131.3	264												275	184.6												255.8	119.9
									338.5	277.9												215.2	162.6												252.4	125.9
									313.6	183												276.8	223												257.5	152.7
									408.8	39.2												239.6	305.8												301.9	166.3
									459.7	235.5												187.9	234.9												238.9	157.2
									209.2	192.8												240.6	175.4												237.4	119.6
									287	288.1												157.8	284.3												288	152.4
									412	221.5												161.1	164.6												225.4	140.1
									281.7	189.8												125.6	224												231.5	81
									252.3	142.6												242.2	297.1												237.7	81
									328.8	280.3												138.5	190.4												225.4	70
									362.6	239.4												125.1	165												269.3	122.3
									433.7	284.4												152.2	187.8												275.9	49.3
									528.1	216.7												180.4	158.7												208.9	115.6
									29	288.2												176.1	132.2												206.8	12.5
									48	289.8												224.8	167.8												206.6	79.8
									76.2	286.2												163.8	149.5												201.9	47.6
									78.1	220.3												152.7	178												210.1	367.1
									165.3	272.6												133	163.6												20.7	275.4
									165.4	251												222.7	192.2												201.3	237.3
									193.1	249.2												208.2	175.8												260.8	233.5
									186.1	256.4												187.9	209.8												198	263.9
									194.2	301.5												271.7	190												252.2	223.8
									14.4	189.5												221.2	210.7												244.1	221.1
									116.8	262												145.2	226.2												247.5	295
									190.1	306.2												168.7	225.9												23.7	205.5
									203.2	309.3												102.5	206.5												236.2	287.2
									33	319.8												237.5	229.4												240.3	278
									198.9	268.5												200.9	233.9												178.3	268.7
									203.4	166.2												105.7	242.4												185.2	186.1
									213.8	280.4												232.5	210.7												232.3	254.8
									149.2	349.7												176	237.2												221.1	262.6
									210.3	213.6												334.3	254.6												223.6	240.1
									218.3	345.9												218.9	222.4												221.3	236.9
									155.6	351.4												134.8	239.3												192.1	234.6
									223.7	355												202.9	249.8												185.5	177.7
									235.2	338.2												199	240.7												173.4	244.4
									234.1	269.7												194.8	264.5												164.5	172
									198.6	292												222.4	239.5												164.3	247.9
									234.5	226.1												212.3	246.3												146.6	167.2
									157.6	360.3												182.7	277.1												88.5	202.5
									16.4	232.8												181.6	265.4												133.3	158.6
									242.6	262.3												303.1	260.1												84.9	224.5
									226.6	333.2												154.5	265.6												106.5	153.8
									170.9	295.9												178.8	277.4												65.2	164.9
									203.6	259.6												170.2	275												112.2	191.7
									255.8	240.4												24.5	273.8												54.5	146.7
									153.4	369.2												168.1	259												83.1	143.5
									255.2	243.6												163.4	271.6												43.8	197.6
									217.6	361.5												125.4	243.7												40.5	204.5
									245.1	375.2												159.8	288.8												34.3	204
									252.9	297.2												220.7	276.9												33.9	127
									255.2	295.9												189.6	311.1												265.7	124.8
									229.2	237.5												188.7	272.2												261.4	155.5
									262	208.4												272.1	301												255.9	174.8
									258.7	358.5												162.5	327.5												245.8	98
									237.4	298.8												171.7	327.1												240.1	131.7
									262	328.6												274.3	11.1												248.1	174
									135.8	314.7												213	334												211.3	99.3
									226.6	285												127.8	294.5												249.6	88.9
									232.9	369.9												257	159.2												215.7	117.7
									172.7	339												181.8	308.4												205.1	155.8
									239.7	327.6												254.8	269												204.1	117
									203.7	229.2												253.7	12.3												197.4	78.4
									261.6	365.8												229.8	292.6												201.6	106.7
									275.2	416.6												105.2	337.9												194.6	26
									229.4	389.9												208.8	311.2												223.4	18.6
									260.4	281												137.8	350												234	96.6
									275	353												20	343.3												176.7	30
									273	389.9												37.9	328.8												215.4	42.8
									237.9	336												92.6	338.3												176.8	328.1
									206.8	285.1												106.2	178.5												248.7	279.6
									257.3	303.9												109.5	376.4												250	268.8
									286.7	384.7												15.2	359.6												226.2	247.7
									286.2	392.4												144	389												177.9	204
									242.7	347.3												139.5	272												218.3	219.1
									267.5	381.5												156.5	75.2												215.3	195.9
									216.3	356												149	420.4												148.5	232.6
									287.2	341.5												97	357.3												152.8	218.4
									269.3	424.1												163.2	423.5												148.8	245
									239	335.3												8.4	180.8												150.3	195.6
									289.4	495.7												166.3	305.9												230.8	178.1
									276.4	321.2												88.8	367.7												226.1	171.9
									290	345.5												75.6	272.3												131.4	179.5
									301.2	484.6												89.2	295.9												208	168.4
									290.9	423.9												109.4	242.4												209.2	164.5
									163.2	392.7												136.5	352.3												152	173.1
									177.4	320.5												180.6	132.8												219.8	149
									290	354.5												135.8	320												165.1	157.8
									310.4	21.9												168.6	280.2												196	190.8
									316.9	31.5												141.9	427.3												179	136.9
									287.6	68.7												137.2	269												194.6	127.9
									241.6	20.5												138.7	386												193.9	51.8
									301.8	72.3												147.8	274.2												135.8	138.1
									240.2	40.1												143.2	461.3												82.9	121.6
									312.8	21.9												188.2	290.5												191.4	168.5
									312.8	88												189.4	348.2												192.2	118.9
									300.5	24.7												141.4	358.2												180.5	11.4
									304.9	121.2												142.2	318.7												165.3	124.7
									317.9	50.2												187.5	467.6												115.6	154.5
									311.5	85.4												19.2	363.2												132.1	96.2
									326.5	98												119.7	31.9												176.3	98.5
									337.1	165.8												9.7	354.1												190	106.8
									340	168.5												201.2	31.6												174.7	27.1
									338	110.6												202.2	465.8												184.2	25.1
									207.6	130.4												149.3	14.8												121.5	26.4
									325.6	68.6												203.1	19.1												146.2	51.5
									317.6	194.9												207.1	36.2												127.9	29.1
									310.3	199.1												221.7	127.9												135.4	54.8
									330.6	144												244.7	107.9												164.4	53.9
									329.7	146.7												223.6	85.4												112	248
									356	73												234.1	138												60.4	229.6
									344.1	211.5												250.4	147.5												120.4	307.3
									172.9	166.8												16.8	150.5												30.8	264.8
									323.4	140												21.4	174.2												110.5	297.9
									346	183.4												273.7	167.7												27.5	257.2
									341.3	157.1												274.5	178.8												63.7	277.8
									364.9	137.3												242.5	169												11.8	371.6
									340.6	160.9												251.3	174												20.7	226.1
									363.4	157.9												295.5	175.5												24.1	314.5
									180.6	156.3												302.6	185.2												27.9	292.8
									364.6	168.2												284	198.6												12.9	279.1
									153.5	184.5												308.4	186												265.5	278.1
									390	234.2												287.1	225.5												312.8	198.6
									374.3	166.3												293	200.6												258.6	181.7
									402.5	114.7												290.9	203												108.8	196.7
									397.2	187.7												326.4	243.2												271	164.6
									401.5	167.5												40.3	223.2												227.9	255.8
									367.4	218.2												302.4	226.2												195	81.7
									386	144.5												139.8	226												235.6	215.7
									103.3	187.4												65.8	211.6												206.8	140
									386.4	237												201.5	235.1												203.7	157.5
									412.5	150.9												306.4	233.8												167.7	160.2
									369.7	226.6												145.2	244.8												250.9	253
									403.5	238.6												235.9	242.4												199.5	58
									410.2	249.2												211.5	279.4												161.7	228.3
									24.8	202.8												223	216.6												235.9	236.2
									388.2	173.6												150	286.8												181.3	234.5
									417.2	152.2												21.2	270.6												198.3	207.9
									416.4	187.1												222.3	251.9												196.9	194.1
									415.2	229.6												314.6	218.1												184.2	230.7
									419.4	169.4												260.6	298.8												173.4	213.9
									380.9	258.7												144.5	301.4												191	216.9
									413.5	131.1												163.1	303.5												169.5	141.1
									432	232.8												24.9	276												169.4	176.1
									394.8	223.9												128.4	310.2												176.8	157
									391.1	259.2												164.7	310.9												160.4	120.9
									443.8	22.9												157	251.2												149.9	202.6
									418.7	269.5												173.1	290.8												147.8	154.6
									403.9	270.2												16.7	315.3												15.7	195.4
									413.7	255.6												7.2	282.3												146.1	194.3
									435.3	209.5												11.6	290.5												141.3	128
									404.6	213.3												21.6	311.2												128.4	115.4
									445.3	247.5												17.9	233.9												117	176.7
									453	246.6												70.7	307.7												100.9	78.7
									448.5	238.7												53.3	199.5												52	173
									402.8	163.2												103.8	245.5												58.3	23.8
									456.2	251.7												90.9	251.9												63.3	169.4
									442.6	269												174	265.5												96.3	159.8
									444.3	229.8												11.9	349.8												88.2	139.9
									471.9	220.2												103.8	247.6												67.1	154.6
									467.4	276.5												183.9	344.3												28.8	83.8
									453.6	285.9												20.3	329.2												25.8	120
									48.1	186.4												157.4	320.8												23.3	112.8
									15.3	273.6												133	324												41.9	67.7
									104.2	291.9												154	246.6												37.5	101.7
									119.3	264.8												136.7	342.7												14.9	96.5
									101.4	292.4												162.7	322.4												265.3	91
									20.6	289.6												127.8	292.8												240.8	117.3
									148.7	284.1												161.9	220.3												234.7	97
									27.9	249.2												184.6	311.6												305.1	133.4
									115.7	298.1												142.9	305.4												325.9	40.6
									168.3	266.4												139.5	362.4												332	51.2
									102.4	298.9												131.7	309.4												266.9	105.1
									143.5	269												43	297.7												199.1	90
									118	286.5												48	274.7												41.7	29.9
									123.3	282.6												165.7	237.5												183	78.1
									200.2	182.9												148.1	270.1												215.3	85
									142.8	255.8												199.3	226.6												206.3	23.8
									140.2	312.8												157.5	143.2												292.5	55.7
									158.5	291.8												167.9	336												240.9	45.7
									112.4	315.2												226.3	302.5												266.9	36.6
									206.3	102.1												151.5	73												213.6	334.1
									167.7	296												214.9	296.5												238.7	266.9
									194.5	296.3												208.2	158.5												283.7	251
									212.6	308.5												241.7	204.4												212.3	303
									240.5	292.7												167.3	203.9												302.2	226.1
									185	195.9												206.8	250												283.4	203.2
									185.6	301.6												228.3	279.6												235.3	244.8
									166.4	325.9												245.7	352.1												229.2	212.1
									246.7	286.7												253.6	179.6												232.4	186.6
									258.9	294.7												187.1	403.4												204.8	174.6
									242.9	307.2												51.3	233.4												210.9	311.9
									184.3	301.9												255.1	241.9												292.5	311.2
									238.2	252												277.6	277.6												179.4	211
									201.9	338.3												139.9	333.7												262.2	223
									244.3	141.3												190.8	320.3												198.8	180
									206.7	137.5												277.9	171.8												273.8	231.9
									274	315.1												228.6	315.9												46.7	158.1
									263.9	253.8												236.4	209.9												290.7	317.1
									255.9	158.9												243.4	299.2												179.7	255.2
									272.5	20.9												196.1	305.6												221.3	213.6
									214.3	200.7												8.6	176.7												242.7	102.8
									215.5	219.8												241.6	158												234.1	276.5
									266.6	189.6												231.2	446.3												274.5	205.7
									216.8	341.3												269.5	178.6												201	71
									266.5	343.8												222.3	212.9												267.5	190.2
									275	338.9												217.1	354.9												269.2	301.7
									223.5	338.9												211.8	269.9												244.7	264.6
									285.8	344.4												281.6	394.1												216.5	245.6
									198.3	337.5												205.6	188.2												233.5	267.7
									211.7	277												151.6	402												193	218.7
									281.9	52.4												159.9	344.2												253	253.8
									228.3	361.2												192	211.6												174.2	262.1
									273.3	110.5												209.5	252												230.8	253.8
									224.7	345.5												302.8	260.5												150.6	253.8
									196.7	349.5												309.3	192.1												206.5	214.6
									229	331.6												173.3	237.3												176.4	225.7
									222.1	197.7												165.4	463.4												189.9	223.5
									275.5	352.1												170.9	222.4												217	180.5
									257.3	350.6												194	121.3												193.9	217.3
									291.6	357												294.4	218.4												169.7	216.5
									238.7	356.6												146.6	147.8												240.2	201.3
									303	390.6												179.7	241.3												237.8	196.8
									241.9	190.7												135.7	170.7												195.9	194.9
									237.4	363.2												223.1	225.7												201.3	193.8
									293.9	388.3												183.4	18.6												224.6	189.1
									307.2	36.2												156.6	14.4												241.3	175.1
									295.1	393.5												208.9	97.2												151.7	164.9
									266.2	401												141.3	101.4												195.6	166.5
									219.4	405.1												281.9	125.7												173.9	32.4
									251.3	387.7												186.7	133												170.8	165.1
									204	392.8												159.3	140.7												218.1	51.1
									303.6	374.7												146	161.8												171.2	47
									318	107												59.1	147.4												212.2	141.5
									255.7	364.1												193.9	155.4												216.4	137.7
									313.7	409.9												210.8	159.3												215.7	133.7
									283.7	408.3												189.9	176.5												151.3	130.4
									321.3	392.9												136.9	166.8												202.4	125
									299.6	411.3												200.1	178.7												142.6	126.2
									329.4	412.3												166.8	186.5												193.4	116.9
									242.8	403.4												181.7	196												187.5	115
									321.6	422.5												242.8	173.3												139	103.1
									326.7	408.3												214.6	199.3												106.3	116.4
									305.3	424.9												314.3	199.4												179.7	65.9
									231.2	66.9												189.9	180.8												20.4	42.5
									337.9	75.7												259.7	208.5												179.4	67.4
									270.8	395.6												174	187.2												151.9	57.8
									280.6	409.4												228.8	206.9												90.4	52.9
									277.6	433												195.6	210.4												124.6	31.7
									290.7	425												183.6	194.4												37.7	21.6
									292.9	411.5												108.1	217.7												103.1	23.2
									329.1	442												185.6	200.5												120.1	34
									290.4	419.8												24.2	236.8												110.2	288.9
									313.2	418.6												135.1	235.4												113.9	272.7
									303.2	422.8												38.5	233.1												97.3	334.2
									280.9	460.2												33.9	220												53.9	214.8
									300.6	469												153.2	234.5												104.8	227.2
									315	19.2												164	267.7												98.4	247.8
									303.2	12.2												143.5	250.9												94.8	269.5
									215.8	37												214.1	261.9												108	206.1
									352.2	25												163.3	261.8												112.9	265.5
									235	38												191.2	276.6												67.3	230.6
									315.4	60												166.4	261.5												103.1	218.2
									353.6	15.2												14.7	273.5												297.5	200.2
									341	88.6												11.9	282.7												248.9	254.6
									320.1	31.6												11.5	219.4												305.7	213.9
									362.2	91												11	295.3												254.8	314.1
									312.2	89.4												74.1	291.3												230.2	239.3
									376.9	66.8												56.5	273.1												295.1	203.7
									339.9	89.8												82.9	288.1												265.6	192.8
									300.1	103												98.2	277.4												424.8	175.4
									349.2	108.2												12.2	306.3												279.8	285.3
									53.2	168.5												31.5	159.8												356.6	189.1
									385.5	47.1												74.1	280.2												104.1	292.8
									358.2	125.7												137.9	274.3												242.8	261.7
									268.8	40.1												124	257.5												266.2	21.7
									347.9	135.6												110.1	295.2												79.7	223.5
									400.8	16.1												165.5	286.3												115.6	250.3
									378.6	150.2												10.3	285.7												203.7	152.6
									278.2	195.5												171.9	299.3												233.1	18.3
									335	211.2												129.5	316.1												224.6	258.2
									367.7	215.8												19	322.3												405.2	151
									374.7	164												195.4	299.1												396.9	252.1
									386.6	209.9												135.3	334.9												301.1	162.2
									420	224.8												169.3	11.5												353.2	55.7
									388	226												200.6	316.8												388.2	219.8
									285	179.9												137.6	315.8												179.6	228.2
									356.5	183.8												161.2	268.8												233	183.1
									317.9	184.8												205.1	318.6												195.7	231.4
									349.1	184.3												196.1	333.9												179.8	143.5
									297.7	236												176.8	314.6												237.7	214.1
									327.6	243.7												206.7	12.3												359.9	209.2
									360.5	225.6												172.8	284.7												102	210.2
									421.1	183.5												11.2	344.5												169.2	76.9
									278.8	234.8												200.4	189.3												315.7	197.6
									437.7	139.4												178.2	326.9												187.5	89.1
									337	233												185.5	371.6												323.3	198.6
									474.5	246												188.9	298.4												225.7	101.3
									438.6	233.1												220.5	290.8												273.1	179.7
									372.8	197.4												186	99.3												337.9	190.5
									432.9	179.4												193.3	383.2												203.1	174.2
									457.4	187.3												204.6	333.8												335.9	182.6
									479	242.5												221.9	277.9												334.2	170.2
									369.5	247.2												23.3	302.9												285	175.7
									361.4	266.7												202.4	394.3												328.4	153.4
									450.4	264.7												203.8	410.9												252.1	164.2
									443.4	255.2												194.2	332.3												287.7	156.9
									399.7	213.9												192.3	398												293.7	130.2
									506.3	250.1												188.1	341.6												281.9	152.8
									424.6	254.3												31	378.2												257.1	138.6
									374.6	268.9												231.3	271.6												271.6	145.4
									465.6	276.9												20.4	261.8												293.8	147.8
									328.6	197.5												205	375.2												287.9	60.7
									436.1	258.5												242	380.8												294.1	133
									20	211.3												221.5	271.6												283	41.3
									71.4	217.5												227	359												277.2	44.9
									90	168.6												110.8	427.1												258	118.8
									153.6	226.2												199.8	49												180.1	18.7
									158.3	262												188	438.1												253	100.4
									156.4	281.8												12.5	17.8												215.5	61.9
									157.6	268.1												239.2	361.6												136.2	41.5
									168.8	224												234.9	441.6												127.2	68.1
									172.7	213.4												125.1	299.7												126	60.7
									205.7	289.7												222.8	354.7												78.6	42
									179.3	244.3												237.9	328.1												228.5	28.1
									172	275.2												244.4	426.6												219	45
									194.7	292.2												249	366.3												216.9	26.3
									180.6	287.7												117.6	365.5												95.1	45.7
									199.2	267.8												269.1	322.1												66.5	14.5
									211.1	293.8												257.3	328.9												200.1	33.8
									186.3	230.3												191	362.7												203.2	16.3
									195.9	218.5												285.2	361												192.6	15.1
									224.7	258.6												274.7	322.9												165.8	267.2
									193.7	289.3												229.4	349												155.9	240.8
									195.1	239.4												266.6	329												173.5	224.8
									204.4	303.8												259.8	374.6												154.9	198.8
									198.1	230.4												166.4	399.9												149.8	266.5
									200.5	245.2												113.8	345.7												158.2	212.3
									199.3	307.9												142	385.5												149.7	10.3
									204	234.9												170.8	305.1												72.6	245.6
									221.3	245.1												162.5	355												102.4	232.9
									204.3	207.8												259.7	367.8												64.6	221.2
									213.8	253.6												248.6	315.5												117.3	208
									152.1	256.1												226.2	186.4												98.6	227.3
									214.6	262.8												114	387.1												87.5	255
									247.1	323.4												47.9	325.9												86.9	263
									224.6	265.1												130.2	377.9												89.4	139.4
									167.3	268.6												185.8	339.7												86.1	261.4
									216.9	305.3												139.9	354												53.5	265.6
									149.8	293.1												250	316.8												51	228.8
									232.4	272												152.8	276.5												50.6	203.6
									243.9	271.2												202.9	289												240.2	192.6
									192.8	319.4												131.6	132.8												12.4	267.6
									254.4	137.5												160.7	325												70	164.1
									252	144.5												221.2	178.5												433.9	230.9
									209.3	278.9												148.4	310.7												156.8	193.3
									272.1	292.3												138.5	276.2												253.5	215.6
									271	320.2												191.4	8.9												279.9	235.3
									275.4	326.8												164.1	349.8												223.3	169.1
									214.2	293.1												207.8	269.1												265.3	228.7
									76.6	337.4												140.5	352												272	251.3
									211	301.3												216.3	282.1												252	239.8
									58	322.4												198.2	332.6												232.1	186.4
									277.4	257.1												183.3	330.3												276	190.7
									230.9	305.1												275.7	308.2												224.2	174.8
									309.6	303.4												161.7	332.1												206.6	243.5
									293.4	297.9												220.3	342.8												259.7	181.2
									308	314.3												212.8	286.5												275.5	154.6
									315.9	314.9												168.6	332.5												219.4	236.2
									300.1	365.3												143.7	314.6												276.6	222.3
									347	259.7												157.2	304.8												259	232.8
									344.1	264.5												193.9	269												244.7	208
									333	334.6												185.7	255.5												209.5	106
									328.1	351.1												143.1	297.4												259.4	142.1
									380.1	310												237.7	313.3												209.9	155
									41.3	332.6												176	269.3												230.9	196.1
									92.3	16.5												144.6	316.2												203.2	152.7
									96.6	256.1												188.1	289.2												225.5	60.8
									86.7	229.6												121.1	302.2												218.2	210.9
									109.5	251.1												130.6	272.1												224.3	163.8
									99	361.8												211.6	46.2												236.2	198.7
									132.4	374.4												206.1	269												218.6	196.1
									116.9	374.7												9.7	274												270.7	141.2
									114.3	404.6												20.4	285.5												213.7	200.9
									149.2	355												12.3	97.6												236.6	200.8
									127.4	227.5												23.7	266.5												196.8	146.2
									134.7	417.5												36	258.1												323.9	129.6
									126	356.6												23.6	266.9												293.9	179.3
									160.7	371.5												113.6	247.8												240.8	54.1
									154.9	226.1												70.3	241.8												219.2	121.7
									159.2	410												133.3	256.1												201	121.7
									183.2	334												117.7	272.1												286.3	26.1
									158.1	79.7												43.2	210.5												262	37.3
									183.8	42.4												134.9	107.4												288.1	147.2
									176.9	353.7												141	13.4												144.3	60.9
									182.5	342												150.1	222.6												256.6	112.2
									197.9	416.5												128.3	240.8												258.1	140
									152.9	467.9												169.9	244.3												244.6	109.7
									183.5	287.7												159.9	236.3												242.6	136.5
									201	395.2												195.5	244.3												217	38.1
									160.2	318.6												150.9	258.7												240.3	120.8
									200.8	498.6												169.1	190.4												202	52.1
									199.6	418.2												169	201.1												69.3	89.2
									161.3	436												174.8	224												176.1	93.7
									193.8	441.5												187.5	228.6												233.7	89.3
									150.1	379.6												160.5	273.3												213.8	101.5
									211.1	13.3												167.9	225.2												221.3	58.5
									176.2	13.1												229.3	206.5												194.5	76.2
									203.4	12.2												175	220.8												205.7	38
									210.9	67												235.6	218.4												173.7	63.6
									156.7	12.6												194.7	238.6												176.2	84.5
									211.9	10.9												232.5	193.7												199.7	77.9
									215	90												231.8	45.2												177	65.8
									223.3	24.8												262.9	229.2												218.3	48.6
									175.7	135.6												256.7	227.4												186.1	35.5
									164.3	97.8												216.3	189.7												214.4	29.3
									217.3	154												262.4	12.3												196.2	30.3
									171.9	168.8												230.2	240.7												187.5	8.6
									186.3	155.4												143.7	195												172.5	35
									240.5	161.7												258.4	13.2												189.5	132.6
									175	172.3												72.1	190.2												170	114.3
									175	165.4												161.3	213.6												202.3	138.4
									243.6	118.5												203.5	177.9												113.7	19.7
									184	178.8												61.8	153.1												174.8	166.9
									212.2	131.5												217.2	194.6												188.4	176
									208.5	176.6												160.4	190.7												176.5	179.9
									242.4	182.1												187.8	195.4												81.9	189.4
									161.8	120.5												76.3	47												159.4	208.5
									185	179.1												171.1	186.4												177.4	213.8
									237.4	224.3												196.6	12.1												167.3	204.3
									167.9	191.4												135.2	204.2												146.2	225.8
									197.2	123.8												325.1	165												136.1	221.5
									246.2	196												161.3	186.9												104.6	217
									255.8	195.7												79.2	179												130.8	212.7
									164.8	157.6												258.1	176.7												131.3	88.8
									252.8	205.7												50.3	162.9												13.4	263.9
									200.1	216.6												223.7	157.6												121.5	244.1
									225.4	208.6												176.4	124.3												115	225
									266.7	210.2												216.5	15.5												93.2	222.7
									217.8	104.9												220.6	268.8												103.5	257.1
									261.5	247.3												181.8	261.8												86.8	162.3
									222.7	213.7												174.8	299												67.3	225.2
									267.7	238.2												17.4	310.7												87.7	293
									270.4	223												231.1	336.9												42.8	232.7
									225.4	231.6												147.5	260.5												83	188
									278.6	182.8												187.2	310.2												76.8	266.8
									145.8	183.1												65.7	214												70.3	165.8
									96.3	244.9												122.9	235.9												36.8	244.6
									96	252												64.6	274.9												26.1	19.1
									245.3	22.8												263.1	204												36.4	43.1
									312.1	144												203.1	398.7												31.4	17.2
									254.7	281.4												152.5	260.2												13.2	19.3
									265.5	263.4												164.4	196.8												15.4	73.3
									320.3	258.3												197.3	269.4												263.5	69.6
									23.8	31												182.2	281.8												292.9	77.9
									326.4	135.2												122.6	266.3												238.1	125.3
									263.4	20.4												130.6	73.7												217.4	150
									316.8	273.6												168.3	300.8												264	172
									328.7	170.6												187.3	234												320.1	82.2
									284.6	256.9												98.1	315.7												313.7	111
									284.3	265.5												133.1	293.5												248.6	184.9
									339.5	259.7												116.5	262.5												279	114.2
									284.4	316.1												289	13.6												283.8	131.3
									290.8	86.5												157.2	295.6												232.1	40
									343.9	86.2												152.9	50.2												275.8	184.1
									37.4	86.4												211.8	267.9												211.9	206.3
									298.5	67.5												129.8	316.4												264.2	200.3
									301.6	297.4												177.3	386.9												221.6	166.4
									356	65.2												319.2	219.3												252.7	180.8
									338.2	32.2												292.4	27.4												219	211.4
									322.3	176.3												140.1	305.2												232.1	206.4
									339.2	327.3												176.7	290.6												247.2	218.5
									304.5	345.3												161.7	232.8												218	186.1
									238.1	383.1												303.8	289.2												243.7	158.8
									399.7	22.8												118.2	265												175.6	237.3
									305.9	9.5												157.1	351.9												277.6	228
									346.1	104.2												140	336.7												94.6	256
									290.8	109.7												197.1	343.7												231.5	278.9
									295.4	134.8												138.1	267.5												176.1	278.7
									392.5	155.1												113	337.3												196.4	182.8
									303.5	145.8												120.5	254.6												215	329.9
									282.5	160												156.5	245.6												254.9	43.8
									375.4	123												132.7	277.5												39.7	185.4
									364.4	148.4												19.1	319.1												164.9	202.4
									415.2	122.5												160.9	291.7												216.9	166.9
									467.7	120.1												31.5	32.6												138.8	260.5
									480.9	134.8												138.9	317.2												230	19.2
									401.7	145.9												41.1	300.3												250.4	145
									21.8	155.7												177.9	19.8												170.5	43.9
									13.2	170.3												260.8	213.7												198.5	36.9
									26.7	152												226.9	227.4												216.5	21.3
									52.7	173.7												50.6	292.1												191.4	37.6
									73.1	159.9												200.2	226.6												219	67.4
									79.5	173.1												206	13.9												233.3	112.5
									85	139												46.4	291.1												189.9	75.4
									95.6	177.6												233.5	276.8												232.3	63.4
									114.9	170.8												32.6	27.7												210.6	75.8
									118.6	188.2												65.5	154.4												220.5	25.5
									132.3	169.3												105.7	211.3												171.3	60.1
									134.1	194												103	187.2												183.2	132.6
									111	198.9												111.2	20.8												214.3	130.4
									112.2	115.4												120.4	224.6												138.1	153.6
									115.1	185.2												125.9	253.2												168.3	138.6
									138.5	194.5												140.7	104.7												167.9	91.2
									118.1	151.3												142	147.8												139.2	129.9
									151.5	193.6												151.3	74.3												210.3	166.5
									105.5	138.5												140	208												169.5	46.6
									158.5	188.5												142.9	198.2												91.8	130.7
									137.7	199.6												151.7	195.8												152.6	176.5
									158.4	197.5												172.8	188.6												28.1	139.7
									165.3	204.7												174.3	214												199.9	145
									180.9	197.6												184.4	205.4												133.2	140.2
									142.8	211.6												171	121.4												150.6	181.7
									180.1	126.7												181.6	198.5												151	181.2
									192.5	182.5												185.7	25.3												124.6	204.3
									184.6	206.5												180.9	151.3												136.9	131.7
									193.7	211.1												192.4	135.9												110	232.5
									201.6	199												184.2	328.6												187.8	214.5
									152.9	225.4												188.6	307.6												180	194.9
									191.2	208.9												194.8	279.5												186	241.4
									204.9	186												182.4	319												169	187
									195.2	225.4												209.4	320.7												64.8	82.4
									162.2	229.6												211.5	308.7												88.4	154.6
									180.3	232.2												201.7	280.4												132.6	259.1
									169.7	230.4												204.8	219.9												165.1	265.4
									201.5	235.9												224.1	260.2												130.7	287.5
									148	168.3												212.3	292.3												103.6	225.2
									179.4	235.2												219.7	289.6												81.3	224.3
									212.2	181.9												215.2	380.3												102.1	223.6
									173	240.5												215.2	346.6												106.1	274.8
									208.3	124.5												233.1	137.5												125.6	250.5
									183.7	257.5												214.1	298.7												119.1	215.6
									215	171.5												232.2	317												107.4	170.1
									162.6	88.7												227.4	338.8												115.6	182.1
									182.8	193.3												232.1	288.7												127.8	277.1
									184.4	144.7												230	333												18.9	233.1
									161.1	126.4												243.2	249.5												101.1	229
									225	177												233.1	361.3												103.6	215.4
									230	264.3												239.4	295.2												77.2	309.4
									241.9	198.8												242.9	358.3												87.2	36.4
									238	163.6												256.3	266.1												84	8.2
									204.9	210.7												253.8	317.6												106.6	53.9
									236.6	185.6												273.1	275.2												68.7	94.5
									239.5	191.1												257.2	360.1												28.1	102.5
									241.5	241.4												245.5	225.8												19.3	86.9
									205.6	279.3												236.2	278.2												17.6	96.4
									254.5	242.1												282.8	357.2												12.4	49
									242.5	246.9												264.5	217.1												50.3	124.4
									247.1	250												230.2	233.1												70.8	143.3
									228.4	289.1												270.8	243.6												99	166.8
									263.2	289												256.8	283.5												90.7	22
									254.9	186.8												262.2	173.6												102.4	168.9
									222.6	306												258.4	302.3												98.3	174.9
									233.6	176.5												251.3	341.1												125.7	195.8
									268.1	254												200.6	273.1												135.8	100.1
									261.8	217.9												262.1	148.4												149	104.3
									233	253.1												318.3	273												151.9	151
									253.8	305.4												294	258.5												155.4	175.3
									236.4	240.9												309.4	336.8												146.7	180.2
									275.4	16.6												282.3	323												105.6	108.4
									229.7	237.9												326.9	272												180.1	249.3
									165.5	242.2												269.5	244.3												195.5	183.4
									179.8	90.6												298	291.7												178.8	177.7
									273	336.8												204.7	317.6												196.4	166.8
									196.3	345.4												315.6	311.9												81.3	119.3
									278.4	259												270.6	294.5												191.8	192.7
									286.1	100.5												262	308.6												203.8	143.3
									253.1	312												281.8	310.3												206	144.1
									256.9	284.9												327.4	277.6												210.8	238.3
									294	367.9												289.5	55.7												211.9	237.7
									298.2	313.3												52.2	295.4												217.4	289.5
									261.1	270.3												145.4	173												205	168.8
									263.7	260.2												320.5	282.5												228.9	214.7
									288	270												307.1	300.8												213.5	152.5
									277.8	361.7												299.6	260.4												232.6	196.4
									200	258.6												304.9	289.3												225.5	162.4
									301.5	363.2												273.3	295.1												232.2	201.2
									187	182.2												316.7	300.8												245.3	193.5
									300.5	287.3												326.7	285.2												157.3	195.9
									295.9	283.3												183.1	273.3												114.8	175.7
									68.3	234.2												346.9	276.7												177.1	218.1
									39.7	289.5												295.3	276.4												223.8	178.3
									195.9	380.5												338.2	286												259.1	203
									309.6	357.8												261.9	294.5												216	167.9
									42.7	20.8												201.8	285.4												175.5	289.8
									55.1	34												358.5	282.6												193.1	180.7
									313.1	20.1												273.9	298.7												181.4	337.2
									201.9	27.6												338.6	282.6												196.6	13.3
									318.5	19.9												194.2	251.7												293.3	375.6
									319.7	47												320.1	279.1												317.1	35.1
									337.5	14.5												293.1	272.3												50	271.1
									359.4	42.7												170.1	224.7												219	228.1
									361.6	22.8												219.7	262.1												304.2	271.3
									326.3	77.1												314.8	255.3												243.6	354
									365.7	75												205.8	258.3												281.5	248.5
									329.7	135.8												340.8	227.2												184.2	336.9
									333.4	132.6												332.3	199.7												320.2	380.9
									289	146.4												25.9	262.1												237.6	315.1
									351.7	126												168.8	247												23.5	237.2
									298.6	134.5												196.5	235.9												211.8	263.6
									374.8	131.8												373.6	244.5												255.8	290.6
									263.8	154.4												323.3	246.3												107.3	277
									414.9	110.2												313.1	197.6												255.8	246.8
									442.8	165.8												163.5	244.8												282.4	248.9
									369	167												375.9	235												27	88
									375.5	167.6												303.4	229.9												57.6	254.1
									425.3	141.2												136.5	216.8												141.5	165.7
									411.8	183												376.4	216.3												19.2	244.2
									353.1	183.8												245	180.9												24.7	215.9
									451.2	198												342.1	206.6												145.2	184.1
									410.1	198.1												381.3	200.4												101.2	58.1
									398.8	192.2												145.9	214.5												38.8	163.9
									389.8	198												156.3	189.3												72.2	206.5
									351.3	194.6												174.4	197												148.9	164.7
									445.9	187.6												361.1	185.7												159.7	167.8
									386.7	196.7												356.8	176.3												18.6	164.9
									508.1	198.4												371.2	183.5												151.7	114.2
									455.3	197.9												304.2	12.6												120.7	47
									459.3	164.8												135.4	354												160.2	344.9
									20.4	200.8												346.8	324.2												166.6	296.4
									20.5	165.6												348.9	344.3												144.7	373.2
									77.8	185.2												131.7	236.8												80	89.8
									70.5	205.3												230	215.6												125.9	238.6
									76.4	195.9												225.2	225												195.3	23.9
									57.1	221.4												313.3	197.4												205.5	246.4
									104.4	223.8												139.6	435.8												174.2	36.5
									144	223.2												166.8	241.1												205.1	31.3
									106.3	207.6												189	255.3												171.8	261
									181.7	191.8												242.1	385.8												176.4	16.7
									164.9	223.4												160.9	195.7												87.6	13
									167.8	175.8												139.4	253												244.8	273.1
									170.2	222.2												309.2	212												216.4	241.1
									173.3	176.7												154.9	246.2												166.1	170.1
									174.9	225.9												129.7	54.9												208.5	48.8
									178.3	186.7												219.1	329.1												126.2	108.2
									181.9	178.3												290.7	343.2												200.9	94.9
									202.8	198.6												304.7	373.6												124.2	21.5
									138.9	211.4												400.7	246.1												173.6	19.1
									207.1	236.8												103.6	342.6												174.5	12.3
									228.1	183.1												384.1	280.3												209.3	11.7
									130.7	217.5												366	322.2												255.5	23.5
									188.5	222.8												405.1	267												199.5	403.9
									126.9	250.5												232.6	232.9												122	230.5
									151	207.9												241.7	319.5												243.8	24.4
									24.6	198.9												266	325												185.2	309.1
									200.7	263.7												376.1	296.4												211.9	286
									203.2	171												360.7	275.2												195.1	280
									200.2	232.8												219.1	289.2												235.1	195.5
									207.6	213.3												322.7	286												179.4	259.2
									232.6	259.3												280	325.9												160.5	258.7
									216	263.6												270.9	235.6												259	237.7
									172.8	262.6												190.4	297.4												206.8	307.9
									217.6	219.4												267.2	314.1												269.5	242.4
									229.9	17.8												196.4	314.2												206.3	258.5
									233.9	277.5												208.9	275.5												191.1	247
									269.8	141.2												227	211.5												238.8	279.2
									235.7	16												301.4	221												283.8	277.6
									16.1	271.8												415.1	286.7												197.4	215.2
									242.7	194.4												318.8	292.2												194	234.9
									228.9	247.6												192	294.8												237.3	230.2
									240.7	216.8												211.7	265.7												265.8	182.7
									16.9	285.4												291.9	287.9												228.1	184.5
									250.4	283.6												167.5	286.8												217.6	213.7
									213.6	213.2												274	233												284.6	203
									16.9	200.4												229.9	235.4												157.4	131.9
									256.6	279.3												365.6	206.3												270.6	330.3
									256.1	337.4												183.6	200.4												164.2	366.1
									206.8	250.2												355.2	161.6												214.3	263.8
									68.5	237.7												274.9	24.6												277.2	328.1
									59.1	248.4												186.3	224.9												208.2	253.2
									217.3	310.3												200.8	210.9												353.9	258.6
									223	156.3												224.2	55.4												240	188
									270.5	305.7												248.3	187.1												244.8	192.2
									272.8	312.6												375	77												230.8	303.1
									276.3	329.6												167.3	197.1												292.5	269
									273.8	306.9												185.2	190.2												234.9	254.3
									285.6	306.9												198.5	27.5												210.6	245.4
									299.7	308.1												395.4	185.7												207.3	250.8
									288.6	325.6												220.1	75.6												412.3	242.6
									328	107.1												306.2	163.5												229	209
									300.2	52.2												182.9	191.6												20.9	216.2
									320.1	20.5												212.6	138.6												63.1	218
									319	323.4												379.9	175.7												62.5	140.7
									321.6	334.5												201.7	10												109.8	162.4
									353.1	221.6												247.1	44.7												36	146.6
									326	248.7												212.7	37.3												125.1	5.3
									334.1	383												326.4	31.3												111.4	91.7
									346.5	320.8												418	15.4												78.2	13.9
									349.8	313.9												177.7	27.4												114.6	33.8
									358.5	339.4												208.6	34												147.2	114.7
									338.8	307.3												157.8	32.2												164.6	228.1
									229	290.9												267.4	102.5												143.5	220.5
									311.8	290.2												248.1	110												164.1	155
									389.6	385.5												304.6	104.9												192.1	107
									348.3	366.4												277	129.5												161.3	126.8
									292.7	441.3												410.2	127.3												195.4	392.2
									307.2	14.4												197.8	48.6												117.2	276.8
									47.9	31.3												429.7	44.2												147.1	244.9
									25.7	52.2												356.4	175.9												58.3	216.1
									60.8	56.2												224.1	120.9												196.5	228.6
									61.2	69.4												215	95.6												121.9	192.5
									74.7	73.6												172.5	165.3												68.3	175
									80.3	98.2												438.3	65.6												142.4	145
									87.1	87.1												222.2	114.3												228.2	116
									105.7	108.4												234.2	185.7												247.6	49.9
									115.1	104.3												246	121.3												241.1	245
									103.6	103.2												280.9	221.9												178	138.8
									141.9	138.9												132.5	207.9												212.4	4.1
									118.1	126.4												169.8	161.4												211.6	261.5
									152.3	103.2												237.2	129.5												248.5	224.4
									138.1	150.9												182.9	210.2												179.9	153.3
									71.9	169.4												188.3	121												118.6	112.7
									167.1	166												203.6	169.9												148.9	158.9
									171.6	163.2												211.2	127.7												252.3	131.6
									65.9	170.7												163.7	181.6												134.9	109.3
									141.5	194.6												171.2	115.9												252.9	82
									157.2	143.8												226.5	21.2												247.6	235
									133.5	182.6												262	75.9												211.3	184.4
									130.3	152.5												189.6	96.2												240.5	179.2
									174.8	126.3												206.4	248.6												131.7	109.6
									188.4	168.9												263.4	206.2												276.5	26.5
									193.1	201.4												301.2	134.8												201.6	44.2
									86.5	187.1												224.4	192.2												217.9	22.9
									98.2	196.8												251.7	187.4												233.8	22.1
									140.8	197.7												295.4	155.6												200	43.7
									199	38.9												175.1	208.7												261.5	65
									102.5	215.5												248.8	247.1												246.5	45
									106.6	193.7												181.9	253.1												246.2	112.5
									166.2	208.4												481.8	222.1												242.2	134.3
									165.6	234.1												204.5	227.9												186	154
									173.1	245.2												226.2	195.6												227.1	154
									158.5	237.7												191	192.9												281.8	124.3
									125.6	149.1												271.9	100.9												275.3	152.8
									118.7	215												246	199.1												266.7	151.2
									156.1	215												165.4	228.4												285.8	155.9
									221.7	218.7												201.1	202.7												343.1	199.5
									182.1	249.5												260.5	103.9												338.5	166.5
									164.5	210.9												177.9	134.2												212.9	168.5
									145.6	225.6												191.7	170.3												252.3	173.6
									159.9	229.3												187	231.3												343	221.6
									200.8	186												224.2	118.4												152.9	188.3
									185.7	261.2												151.4	219.1												355.5	201.7
									207.6	214.6												223.1	240.7												19.1	232.4
									151.7	235.7												324.3	243.8												7.9	189.3
									176.5	250.3												153.9	244.5												126.7	206.9
									155.4	199.2												157.3	280.3												116.5	38.7
									187.4	28.4												148.9	149.1												156.3	239.3
									182.4	246.9												150.7	165.6												143.8	242.1
									262.9	37.3												239.5	179.3												155.8	231.8
									219.2	265.3												15.7	225.1												53.4	271.2
									210.8	266.3												10.3	134.6												150.7	209.1
									244.2	217.5												127.5	210												209	277.7
									194.3	177.8												124.9	231.4												208.2	231.9
									215	269.6												165.7	116.7												150.1	252.1
									198.8	226												142.2	259.3												197.4	273.2
									288	252.8												167.5	292.8												185.8	275
									283.2	260.6												156.3	293.9												206.2	124.1
									240.5	177.9												183.5	181.7												194.1	249.9
									221.8	184.7												155.6	297.3												154.6	259.5
									227.5	271.6												201.5	245.5												161.7	185.5
									273.1	269.6												166.9	195												190.3	218.7
									213	304.3												208.4	269.8												210.4	194.3
									264.3	308												210.8	272.1												190.8	265.6
									277.8	281.2												179.3	150.1												241.9	203.5
									323.3	323.4												216.4	270												217.2	49.5
									344	88.8												220	29.2												196.1	263.5
									130.4	77.4												217.9	198.7												182.7	282.6
									28.2	37.3												204.9	181.9												177.1	74.1
									62.4	327.9												222.1	38.4												249.4	90.4
									74.9	22.4												226.8	159.6												220.8	245.7
									47.7	280.4												206.6	125.8												202.7	286.3
									90.3	320.7												206.7	176.1												238.5	197.6
									93.1	327.8												230.9	229.1												145.6	304.9
									45.4	271.8												214.2	239.8												163.2	196.4
									116.2	387.9												213.2	217.1												113.6	189.7
									139.5	325.6												212.8	284.7												181.2	252.7
									120.8	342.2												238.2	173.6												257.3	98.8
									120.5	447.7												222.9	272.2												287.9	201.2
									130.3	473.4												214.5	196.3												170.4	361.3
									122.5	44.5												242.8	173.9												167.9	251.8
									126.7	21.3												236	203.1												220.8	365.7
									34.9	42.2												245	247.1												285	257.1
									96.1	52.4												229	238.3												201.5	300.3
									74.8	82.6												257.4	214.5												204.2	299.5
									146.4	99.2												250.2	258.2												182.8	16.6
									109.7	113.1												239.6	145.3												238.7	33.5
									147.9	101.3												257.1	253.9												204.4	75.5
									112.2	57.5												234.6	285.4												188.5	81.1
									99.4	93.8												264.2	134.1												322.9	59
									144.1	99.4												268.4	269.5												219.9	91.6
									168.3	102.1												251.9	139.7												205	133.9
									151.6	120.7												235.3	229.3												225.4	52.6
									163.7	129.9												261.2	161.4												285.7	106.4
									156	117.9												272.8	202.7												379.7	51.3
									142.5	136.2												274.6	252.7												347.8	108.6
									163.5	126.7												256.2	272												319.2	150.5
									105	149.4												259.9	193.5												315.1	120.7
									184.3	145.1												281.5	205												377.1	121.7
									151.5	139												274.4	287.6												272.3	164.7
									111.5	158.7												272.9	253.3												305.7	142.1
									150.9	120.7												34.1	193.6												343.7	135.9
									155.8	182.1												285.7	182.6												291.7	141.9
									195.6	175.6												297	306.4												343.5	126.2
									120.9	158.1												295.3	274.1												337.4	158
									190	170												279.4	219.2												318.6	51.1
[truncated: 6,074 more rows]

## Sheet: Figure 8
Figure 8a	Ctrl vs 4Itg-/-									Figure 8b	Ctrl vs Talin1-/-									Figure 8c	migration distance												Figure 8d	Ctrl vs Talin1-/-												Figure 8e	Ctrl vs 4Itg-/-
[truncated: 6,910 more rows]
[truncated: 13 more columns]

[truncated: 4 more sheets: Supplementary Fig 2, Supplementary Fig 5, Supplementary Fig 6, Supplementary Fig 8]
